# Supplementary material for: (E)-1-{4-[Bis(4-fluoro­phen­yl)meth­yl]piperazin-1-yl}-3-(4-eth­oxy­phen­yl)prop-2-en-1-one
Source: Acta Crystallogr Sect E Struct Rep Online. 2011 Nov 16;67(Pt 12):o3342. doi: 10.1107/S160053681104801X (PMC3238988; doi:10.1107/S160053681104801X)
Supplement: Supplementary file 2 [file e-67-o3342-Isup2.hkl]

# 
# h,k,l, Fc-squared, Fo-squared, sigma(Fo-squared) and status flag 
# 
data_I
_shelx_title ' X in P2(1)/n' 
_shelx_refln_list_code          4 
_shelx_F_calc_maximum      246.04 
_exptl_crystal_F_000       976.00 
_reflns_d_resolution_high  0.8292 
 
loop_ 
 _symmetry_equiv_pos_as_xyz 
 'x, y, z' 
 '-x+1/2, y+1/2, -z+1/2' 
 '-x, -y, -z' 
 'x-1/2, -y-1/2, z-1/2' 
 
_cell_length_a    10.2270 
_cell_length_b    11.8970 
_cell_length_c    20.1490 
_cell_angle_alpha  90.000 
_cell_angle_beta  100.040 
_cell_angle_gamma  90.000 
 
_shelx_F_squared_multiplier     1.000 
 
loop_ 
 _refln_index_h 
 _refln_index_k 
 _refln_index_l 
 _refln_F_squared_calc 
 _refln_F_squared_meas 
 _refln_F_squared_sigma 
 _refln_observed_status 
   2   0   0        2.02        0.93      1.88 o 
   4   0   0      393.98      341.14      7.39 o 
   6   0   0      818.96      797.93     13.33 o 
   8   0   0      654.29      595.85     15.55 o 
  10   0   0       70.12       87.90     10.37 o 
  12   0   0        4.23        1.79      8.18 o 
   1   1   0     1854.58     1945.05      9.98 o 
   2   1   0     4906.81     4610.03     81.63 o 
   3   1   0     1394.11     1512.94     12.65 o 
   4   1   0       21.16       21.42      3.06 o 
   5   1   0      544.77      422.99      9.13 o 
   6   1   0      122.26      143.45      7.39 o 
   7   1   0      526.35      548.98     12.69 o 
   8   1   0      469.08      443.06     13.57 o 
   9   1   0      255.56      228.70     12.56 o 
  10   1   0       12.99       17.66      9.25 o 
  11   1   0        0.98        8.73      7.54 o 
  12   1   0       10.84       20.16      7.57 o 
   0   2   0      349.78      399.31      5.69 o 
   1   2   0     2716.66     2926.99     14.58 o 
   2   2   0      884.14      918.71      9.96 o 
   3   2   0       42.97       38.25      3.07 o 
   4   2   0      143.29      181.98      6.53 o 
   5   2   0      175.35      208.36      7.40 o 
   6   2   0        0.32        3.06      4.81 o 
   7   2   0       79.53       65.58      7.49 o 
   8   2   0       79.30       60.83      8.81 o 
   9   2   0       15.61       18.30      7.84 o 
  10   2   0       16.35       26.19      8.44 o 
  11   2   0        0.21        5.97      7.94 o 
  12   2   0        0.97        6.47      7.90 o 
   1   3   0      899.11      884.49      9.09 o 
   2   3   0        9.72        8.06      2.68 o 
   3   3   0     1936.40     1855.75     16.26 o 
   4   3   0       20.35       16.44      3.89 o 
   5   3   0     1705.68     1847.21     18.81 o 
   6   3   0      427.48      449.45     11.41 o 
   7   3   0        4.13       11.05      6.19 o 
   8   3   0        1.76        0.45      7.07 o 
   9   3   0       97.96      106.39      9.15 o 
  10   3   0       15.23       14.73      7.99 o 
  11   3   0       22.35       27.20      8.67 o 
   0   4   0     3975.28     3942.39     22.44 o 
   1   4   0       25.53       21.34      2.60 o 
   2   4   0     2493.48     2663.26     19.26 o 
   3   4   0      504.01      523.90      9.19 o 
   4   4   0     1414.08     1598.88     19.14 o 
   5   4   0      300.65      278.98      9.14 o 
   6   4   0        5.36        2.63      5.26 o 
   7   4   0      122.87      133.48      8.83 o 
   8   4   0      157.32      148.65     11.03 o 
   9   4   0        2.72        4.33      7.80 o 
  10   4   0        0.01        8.31      8.31 o 
  11   4   0        3.08        8.12      8.12 o 
   1   5   0     1286.61     1541.54     14.91 o 
   2   5   0       25.30       13.52      3.61 o 
   3   5   0      695.85      695.31     12.02 o 
   4   5   0     1371.99     1464.32     17.54 o 
   5   5   0       23.07       26.71      7.72 o 
   6   5   0      245.02      200.37      9.66 o 
   7   5   0      143.33       90.36      9.25 o 
   8   5   0       10.77       17.51      7.88 o 
   9   5   0        0.13        7.69      7.69 o 
  10   5   0        2.39        7.73      8.14 o 
  11   5   0       18.97       24.76      8.62 o 
   0   6   0      744.38      926.19     16.33 o 
   1   6   0        0.96        0.00      3.99 o 
   2   6   0      325.53      269.89      8.90 o 
   3   6   0      655.91      638.40     14.43 o 
   4   6   0      180.27      220.05      8.84 o 
   5   6   0       39.06       28.06      6.14 o 
   6   6   0      228.57      199.75     10.97 o 
   7   6   0      312.37      311.90     13.13 o 
   8   6   0       61.34       45.78      8.63 o 
   9   6   0        0.09        3.76      7.94 o 
  10   6   0       18.95       10.65      7.89 o 
  11   6   0        0.00        0.72      7.90 o 
   1   7   0      381.14      379.04     10.46 o 
   2   7   0       19.29       11.90      4.41 o 
   3   7   0       84.22       96.33      6.79 o 
   4   7   0      364.95      330.79     11.18 o 
   5   7   0       21.12        9.69      6.17 o 
   6   7   0      400.88      450.41     13.99 o 
   7   7   0      112.36      108.44      9.51 o 
   8   7   0        9.13        8.02      7.62 o 
   9   7   0       29.61       40.92      9.31 o 
  10   7   0        0.25        8.68      7.17 o 
   0   8   0      145.48      152.84     10.06 o 
   1   8   0      119.11      126.76      7.86 o 
   2   8   0       17.56       16.31      5.29 o 
   3   8   0      196.62      170.50      9.90 o 
   4   8   0       92.14      112.41      9.40 o 
   5   8   0       14.60       21.98      7.48 o 
   6   8   0      173.46      229.95     11.68 o 
   7   8   0       21.84       27.08      8.46 o 
   8   8   0       17.50       24.96      8.59 o 
   9   8   0        6.07        2.33      8.13 o 
  10   8   0        0.05       12.08      7.11 o 
   1   9   0      586.67      626.31     14.99 o 
   2   9   0      129.09      108.06      8.85 o 
   3   9   0      104.15      128.28      9.32 o 
   4   9   0       14.21        7.54      7.10 o 
   5   9   0      342.05      350.30     13.91 o 
   6   9   0        0.91        0.84      8.45 o 
   7   9   0        2.74        7.37      7.37 o 
   8   9   0        0.78        0.78      8.20 o 
   9   9   0       13.70        8.74      8.37 o 
   0  10   0        0.22       21.66      8.48 o 
   1  10   0      412.92      405.56     14.03 o 
   2  10   0       56.26       39.88      8.42 o 
   3  10   0       14.06        2.19      7.40 o 
   4  10   0        1.14        0.86      7.36 o 
   5  10   0       50.24       44.37      9.72 o 
   6  10   0        0.13       13.44      6.93 o 
   7  10   0        0.56        7.78      7.78 o 
   8  10   0        9.03        3.29      8.05 o 
   1  11   0       63.89       71.22      9.65 o 
   2  11   0       74.54       99.94      9.65 o 
   3  11   0       21.77        7.20      8.03 o 
   4  11   0       33.63       25.38      8.32 o 
   5  11   0       20.17       27.04      8.07 o 
   6  11   0        3.75        6.16      7.32 o 
   7  11   0        9.47       15.24      7.98 o 
   0  12   0       13.72       14.89      8.76 o 
   1  12   0       19.63       21.24      9.29 o 
   2  12   0       43.73       45.95      9.36 o 
   3  12   0       22.92       26.80      8.53 o 
   4  12   0        2.74        8.25      8.25 o 
   5  12   0        2.03        1.51      7.16 o 
   6  12   0        0.29        8.17      8.17 o 
   1  13   0        3.56        0.42      8.71 o 
   2  13   0        2.63       10.06      7.64 o 
   3  13   0        1.90        2.29      7.25 o 
   4  13   0       11.47        0.72      7.98 o 
   5  13   0        1.79        1.38      7.21 o 
   0  14   0        3.05        8.47      8.47 o 
   1  14   0        0.14        1.89      8.28 o 
   2  14   0        0.00        1.48      8.09 o 
 -11   0   1       41.92       22.25     10.03 o 
  -9   0   1        0.01        0.93      7.48 o 
  -7   0   1      816.34      953.92     16.41 o 
  -5   0   1     2390.52     2142.94     19.70 o 
  -3   0   1        0.34        0.00      1.94 o 
  -1   0   1     5299.46     5492.97     64.16 o 
   1   0   1     3328.25     3180.47     51.70 o 
   3   0   1       23.34       31.42      3.10 o 
   5   0   1      533.36      453.88      9.50 o 
   7   0   1       60.44       73.12      6.92 o 
   9   0   1      118.60      100.80      9.40 o 
  11   0   1        3.06        5.45      7.78 o 
 -12   1   1        4.37        5.03      8.52 o 
 -11   1   1       47.02       46.65     10.08 o 
 -10   1   1       56.52       61.12      9.23 o 
  -9   1   1       39.20       39.44      8.07 o 
  -8   1   1       80.83      101.94      8.53 o 
  -7   1   1      144.87      148.82      8.91 o 
  -6   1   1     1343.99     1387.53     17.28 o 
  -5   1   1        8.01       15.76      3.93 o 
  -4   1   1      732.55      782.64     10.63 o 
  -3   1   1       46.97       61.60      3.62 o 
  -2   1   1     1161.29     1146.63      9.56 o 
  -1   1   1     1609.17     1607.55     11.20 o 
   0   1   1      186.97      174.74      6.16 o 
   1   1   1     2797.44     3115.43     57.37 o 
   2   1   1     1598.39     1895.97     12.43 o 
   3   1   1     1361.80     1396.37     12.76 o 
   4   1   1      398.48      479.03      8.40 o 
   5   1   1      807.85      837.32     12.72 o 
   6   1   1     1162.20     1234.38     17.14 o 
   7   1   1      323.38      314.07     13.18 o 
   8   1   1        5.18        2.20      7.89 o 
   9   1   1       73.51       71.83      9.09 o 
  10   1   1       26.22       21.78      9.21 o 
  11   1   1        0.05        3.93      8.26 o 
  12   1   1        0.13        9.23      7.81 o 
 -12   2   1        9.75        2.97      8.55 o 
 -11   2   1       18.70       23.06      8.50 o 
 -10   2   1       72.62       54.77      8.91 o 
  -9   2   1        1.99        5.64      7.38 o 
  -8   2   1       65.83       54.39      7.89 o 
  -7   2   1      157.62      150.54      8.81 o 
  -6   2   1      164.78      150.81      7.47 o 
  -5   2   1       30.66       32.12      4.40 o 
  -4   2   1      204.44      205.35      6.67 o 
  -3   2   1     1562.37     1604.12     13.74 o 
  -2   2   1     8477.65     7966.31    120.23 o 
  -1   2   1     7218.97     7378.50    102.60 o 
   0   2   1     7258.35     7105.77    239.69 o 
   1   2   1     6603.32     6278.52     93.85 o 
   2   2   1    11038.39    11040.07    138.09 o 
   3   2   1      459.30      489.77      8.07 o 
   4   2   1       35.65       28.28      3.08 o 
   5   2   1      126.90      132.69      6.15 o 
   6   2   1       88.96       78.85      6.17 o 
   7   2   1       22.27        9.28      6.19 o 
   8   2   1      407.15      401.73     14.14 o 
   9   2   1       34.11       21.76      8.70 o 
  10   2   1      141.85      130.27     10.93 o 
  11   2   1       23.67       25.59      9.45 o 
 -11   3   1        3.58        6.72      8.29 o 
 -10   3   1        0.07        7.59      8.00 o 
  -9   3   1        3.30       20.53      7.43 o 
  -8   3   1      578.21      606.89     15.56 o 
  -7   3   1       33.66       39.67      6.24 o 
  -6   3   1        0.69        4.45      4.45 o 
  -5   3   1        6.61       12.47      4.45 o 
  -4   3   1       18.10       21.05      4.03 o 
  -3   3   1      135.22      133.20      5.00 o 
  -2   3   1      100.55      111.83      4.64 o 
  -1   3   1      784.75      841.15      8.99 o 
   0   3   1       12.99        8.92      1.37 o 
   1   3   1     4447.24     3868.75     87.19 o 
   2   3   1       76.51       66.62      3.97 o 
   3   3   1       57.60       55.63      3.94 o 
   4   3   1       10.26       10.93      3.93 o 
   5   3   1        9.72       10.47      3.08 o 
   6   3   1       10.25        1.77      5.29 o 
   7   3   1      107.17      143.70      8.43 o 
   8   3   1       51.60       37.15      7.96 o 
   9   3   1        6.07       13.04      7.40 o 
  10   3   1        3.57        0.83      7.53 o 
  11   3   1        1.12        8.18      8.18 o 
 -11   4   1        5.26        9.41      8.63 o 
 -10   4   1       17.38       18.51      7.58 o 
  -9   4   1        1.42        7.88      7.88 o 
  -8   4   1      294.40      310.01     12.97 o 
  -7   4   1      280.13      285.60     11.71 o 
  -6   4   1      154.23      151.37      8.10 o 
  -5   4   1      502.27      498.20     11.28 o 
  -4   4   1       71.52       89.34      5.86 o 
  -3   4   1     2534.87     2948.29     21.61 o 
  -2   4   1       56.36       82.05      4.58 o 
  -1   4   1      115.63      116.68      5.05 o 
   0   4   1        2.62        1.92      2.41 o 
   1   4   1        1.28        0.45      2.67 o 
   2   4   1       31.10       38.85      3.53 o 
   3   4   1       74.47       67.23      4.32 o 
   4   4   1      503.07      550.86     10.87 o 
   5   4   1     1343.12     1363.38     17.58 o 
   6   4   1       16.45       19.40      5.73 o 
   7   4   1        0.00        0.45      6.20 o 
   8   4   1      165.84      149.46     10.58 o 
   9   4   1        0.04       13.81      7.34 o 
  10   4   1       22.87       12.79      8.66 o 
  11   4   1        1.36        6.88      7.63 o 
 -11   5   1        4.53        2.69      8.84 o 
 -10   5   1        0.30        4.16      7.49 o 
  -9   5   1      135.44      138.73     10.91 o 
  -8   5   1      101.44      136.06     10.74 o 
  -7   5   1      365.25      444.83     14.49 o 
  -6   5   1      222.46      178.03      9.99 o 
  -5   5   1       92.65       88.96      6.81 o 
  -4   5   1      265.28      301.53      9.54 o 
  -3   5   1     1164.77     1084.97     14.60 o 
  -2   5   1      769.33      771.26     11.40 o 
  -1   5   1       60.42       43.58      4.54 o 
   0   5   1      472.14      378.87     11.93 o 
   1   5   1      122.50      124.66      6.09 o 
   2   5   1      262.94      257.37      7.23 o 
   3   5   1      181.80      196.06      7.42 o 
   4   5   1     1224.23     1273.82     16.55 o 
   5   5   1      325.58      428.77     11.37 o 
   6   5   1       52.46       42.24      7.04 o 
   7   5   1        1.90        8.37      6.62 o 
   8   5   1       19.45        9.61      7.86 o 
   9   5   1        0.02        0.43      7.65 o 
  10   5   1        0.02        0.41      8.06 o 
  11   5   1       12.16        4.07      9.24 o 
 -11   6   1        4.61        1.49      8.18 o 
 -10   6   1        0.08       11.39      7.72 o 
  -9   6   1        1.69        8.60      8.60 o 
  -8   6   1       48.22       44.47      8.89 o 
  -7   6   1        1.53        6.79      7.68 o 
  -6   6   1      804.79      817.29     16.89 o 
  -5   6   1       44.85       56.06      7.29 o 
  -4   6   1      317.09      383.64     10.94 o 
  -3   6   1        1.21        0.00      4.99 o 
  -2   6   1     1440.13     1507.03     17.27 o 
  -1   6   1      878.25      786.77     12.28 o 
   0   6   1      111.49      127.98      4.75 o 
   1   6   1      476.95      481.27      9.74 o 
   2   6   1       62.35       62.36      5.43 o 
   3   6   1       63.94       51.46      5.33 o 
   4   6   1        0.05        5.23      5.23 o 
   5   6   1      112.78       91.72      8.73 o 
   6   6   1        8.55       14.45      7.01 o 
   7   6   1      171.12      231.25     11.37 o 
   8   6   1        0.78       14.19      7.32 o 
   9   6   1       44.18       60.22      9.14 o 
  10   6   1        0.05       15.21      7.80 o 
 -10   7   1        0.86        7.45      8.23 o 
  -9   7   1       21.68       35.25      8.39 o 
  -8   7   1       95.46      122.59     10.95 o 
  -7   7   1       16.03       12.56      8.51 o 
  -6   7   1       15.66        9.07      7.71 o 
  -5   7   1      267.03      285.79     11.40 o 
  -4   7   1       28.00       28.21      5.47 o 
  -3   7   1       39.70       26.73      5.89 o 
  -2   7   1      287.81      266.49      9.47 o 
  -1   7   1       77.67       80.77      5.90 o 
   0   7   1      619.59      610.88      8.92 o 
   1   7   1        2.72        4.53      4.99 o 
   2   7   1       75.84       85.17      6.25 o 
   3   7   1        0.71        0.45      4.95 o 
   4   7   1      101.41      121.63      7.93 o 
   5   7   1      105.76       85.16      8.30 o 
   6   7   1        1.00        2.60      6.96 o 
   7   7   1      236.78      201.96     11.63 o 
   8   7   1       13.05        5.04      7.97 o 
   9   7   1        0.02        4.81      8.02 o 
  10   7   1        2.73       12.29      7.45 o 
 -10   8   1        0.02       18.99      7.82 o 
  -9   8   1        0.01        0.81      8.48 o 
  -8   8   1       16.40       19.17      8.94 o 
  -7   8   1        7.66        8.35      8.80 o 
  -6   8   1       27.50       26.45      8.07 o 
  -5   8   1      256.15      227.40     11.30 o 
  -4   8   1       40.43       44.77      7.24 o 
  -3   8   1       10.43        0.00      6.31 o 
  -2   8   1        0.07        8.97      5.38 o 
  -1   8   1      304.46      326.36     10.45 o 
   0   8   1       10.26        9.50     16.63 o 
   1   8   1        0.00        3.24      5.55 o 
   2   8   1      334.72      349.71     11.50 o 
   3   8   1      100.74      120.38      8.11 o 
   4   8   1       26.81       17.72      6.20 o 
   5   8   1        5.96       17.40      6.96 o 
   6   8   1       27.32       15.01      7.29 o 
   7   8   1       12.95       13.45      7.57 o 
   8   8   1       16.64       15.42      7.70 o 
   9   8   1        4.08        2.30      8.43 o 
  -9   9   1        4.38       13.37      8.41 o 
  -8   9   1        0.02        3.27      8.16 o 
  -7   9   1        0.37        8.52      8.52 o 
  -6   9   1        4.64        6.13      8.31 o 
  -5   9   1       50.57       35.05      8.43 o 
  -4   9   1       92.31       74.44      8.47 o 
  -3   9   1      138.09      185.21     10.24 o 
  -2   9   1       10.07        2.23      6.68 o 
  -1   9   1       78.41       69.65      8.14 o 
   0   9   1      142.88      153.87     12.77 o 
   1   9   1      120.20       91.83      8.43 o 
   2   9   1      103.44      136.68      8.81 o 
   3   9   1       23.90       32.04      7.12 o 
   4   9   1        1.59       14.09      6.61 o 
   5   9   1        0.35        0.95      6.87 o 
   6   9   1       18.90       38.10      8.37 o 
   7   9   1        1.84        8.92      7.70 o 
   8   9   1       10.54       18.94      8.50 o 
   9   9   1        0.41        6.47      7.55 o 
  -8  10   1        0.02       12.69      7.30 o 
  -7  10   1        0.10        1.22      7.71 o 
  -6  10   1        0.24        7.99      7.99 o 
  -5  10   1        7.73        4.30      7.31 o 
  -4  10   1        5.17       14.32      7.38 o 
  -3  10   1        0.40        3.91      6.53 o 
  -2  10   1       26.78       28.39      7.43 o 
  -1  10   1       87.48       74.06      9.37 o 
   0  10   1      104.82      122.66      7.74 o 
   1  10   1      149.91      157.28     10.77 o 
   2  10   1       42.38       50.61      7.92 o 
   3  10   1      102.62      116.96      9.57 o 
   4  10   1       80.71       61.14      9.04 o 
   5  10   1        7.16        3.34      8.35 o 
   6  10   1        8.16        2.82      8.05 o 
   7  10   1       12.17       10.01      8.47 o 
   8  10   1        0.00        6.15      7.60 o 
  -7  11   1        0.18        0.38      7.21 o 
  -6  11   1        4.47       11.13      7.55 o 
  -5  11   1        2.02        6.55      7.77 o 
  -4  11   1        0.01        9.15      7.08 o 
  -3  11   1        2.47        4.19      7.56 o 
  -2  11   1      166.06      190.91     11.44 o 
  -1  11   1      212.59      226.53     12.15 o 
   0  11   1        0.01        7.26      7.26 o 
   1  11   1       11.41        0.92      8.27 o 
   2  11   1       45.59       61.81      9.14 o 
   3  11   1        5.33        4.63      7.98 o 
   4  11   1        2.64        8.26      8.26 o 
   5  11   1       27.67       49.88      8.38 o 
   6  11   1        0.09        4.18      7.23 o 
   7  11   1       29.34       27.57      8.95 o 
  -6  12   1        2.42        8.42      7.69 o 
  -5  12   1        0.07        6.87      8.01 o 
  -4  12   1       15.53       18.36      7.42 o 
  -3  12   1       17.22        6.34      8.32 o 
  -2  12   1        7.30        1.61      8.04 o 
  -1  12   1        0.50        7.85      8.27 o 
   0  12   1        8.38       20.50      6.28 o 
   1  12   1       16.26       18.57      7.96 o 
   2  12   1       23.22       21.14      8.45 o 
   3  12   1        0.76       10.45      7.24 o 
   4  12   1        6.46        0.39      7.78 o 
   5  12   1        7.64        2.24      8.19 o 
   6  12   1        2.32        5.60      7.70 o 
  -5  13   1        2.29        8.29      7.26 o 
  -4  13   1        0.11        6.79      7.51 o 
  -3  13   1        2.71        5.84      7.31 o 
  -2  13   1       16.63       13.79      8.20 o 
  -1  13   1        0.41        8.85      8.08 o 
   0  13   1        0.60        0.41      5.70 o 
   1  13   1        1.32        8.69      8.69 o 
   2  13   1        0.06        6.01      8.00 o 
   3  13   1        0.02        6.41      8.29 o 
   4  13   1        0.86        2.51      7.87 o 
   5  13   1        0.96        0.67      7.44 o 
  -2  14   1        0.48        8.04      8.04 o 
  -1  14   1        2.67        2.44      7.30 o 
   0  14   1        4.50        4.67     14.56 o 
   1  14   1        1.46        1.51      8.63 o 
   2  14   1        2.49       23.05      7.68 o 
 -12   0   2        7.52        6.02      8.42 o 
 -10   0   2      130.42      130.96     12.00 o 
  -8   0   2      379.23      370.29     13.39 o 
  -6   0   2        0.19        2.85      4.76 o 
  -4   0   2     2879.39     3124.43     20.93 o 
  -2   0   2     2182.06     1787.14     12.02 o 
   0   0   2        0.88        1.57      0.47 o 
   2   0   2     5223.20     5080.89     88.51 o 
   4   0   2        4.63        1.30      2.59 o 
   6   0   2      134.14      107.89      6.94 o 
   8   0   2      370.48      386.18     13.02 o 
  10   0   2      276.64      242.82     13.60 o 
 -12   1   2       13.26       11.59      8.88 o 
 -11   1   2        7.06        4.63      9.26 o 
 -10   1   2       48.53       56.54      9.72 o 
  -9   1   2       69.35       48.80      9.49 o 
  -8   1   2       64.57       84.46      8.17 o 
  -7   1   2       25.18       31.60      6.32 o 
  -6   1   2       55.32       67.75      5.79 o 
  -5   1   2       36.20       48.77      4.39 o 
  -4   1   2      626.61      529.42      8.86 o 
  -3   1   2       74.32       76.04      3.60 o 
  -2   1   2     9348.90     9014.62    117.54 o 
  -1   1   2      215.72      277.98      4.31 o 
   0   1   2       25.51       28.01      5.80 o 
   1   1   2      525.93      572.07      6.19 o 
   2   1   2     2703.48     2974.57     16.61 o 
   3   1   2     3370.20     3451.13     20.29 o 
   4   1   2      329.53      281.06      7.10 o 
   5   1   2       22.36       22.00      4.40 o 
   6   1   2      464.94      533.32     11.46 o 
   7   1   2      115.68      114.63      8.38 o 
   8   1   2        2.48        7.47      6.15 o 
   9   1   2      234.54      247.80     12.54 o 
  10   1   2        7.65        6.25      7.91 o 
  11   1   2        1.22        3.50      7.40 o 
 -12   2   2        6.23        6.68      8.16 o 
 -11   2   2       10.40        6.47      8.49 o 
 -10   2   2        0.32        5.95      7.64 o 
  -9   2   2      121.10       99.83     10.03 o 
  -8   2   2      123.92      125.86      9.27 o 
  -7   2   2        4.31        7.52      4.86 o 
  -6   2   2       51.76       55.10      5.29 o 
  -5   2   2        4.38        2.21      3.52 o 
  -4   2   2      450.03      449.26      8.43 o 
  -3   2   2        4.36        2.69      2.69 o 
  -2   2   2    11999.27    11111.10    137.45 o 
  -1   2   2     1870.91     2067.29     12.86 o 
   0   2   2     3511.29     3298.20     62.08 o 
   1   2   2       18.78       15.74      2.85 o 
   2   2   2     3104.56     3103.48     19.07 o 
   3   2   2       62.54       48.98      3.63 o 
   4   2   2      885.12      915.72     12.54 o 
   5   2   2      605.03      694.91     12.00 o 
   6   2   2      548.26      582.60     12.45 o 
   7   2   2      118.39       89.30      8.88 o 
   8   2   2       32.13       33.60      7.96 o 
   9   2   2      230.77      254.15     12.17 o 
  10   2   2        8.42        9.18      8.76 o 
  11   2   2        2.20        5.84      8.17 o 
 -12   3   2       31.18       38.08      8.62 o 
 -11   3   2       15.99        0.00      8.75 o 
 -10   3   2       85.26       86.82      9.32 o 
  -9   3   2      199.82      159.18     10.96 o 
  -8   3   2       29.72       21.36      7.57 o 
  -7   3   2       79.99       74.52      7.14 o 
  -6   3   2        0.74        1.34      4.45 o 
  -5   3   2      614.59      737.80     12.48 o 
  -4   3   2      636.37      684.70     11.19 o 
  -3   3   2     1263.10     1294.14     13.18 o 
  -2   3   2       89.09       98.40      4.59 o 
  -1   3   2     7713.46     7374.74    122.20 o 
   0   3   2     3438.20     3610.99     23.37 o 
   1   3   2     8799.25     8075.77    129.29 o 
   2   3   2      380.02      397.97      7.27 o 
   3   3   2     1661.46     1677.35     15.79 o 
   4   3   2     3208.22     3651.08     24.76 o 
   5   3   2     1332.96     1290.63     16.49 o 
   6   3   2      281.52      277.71      9.79 o 
   7   3   2      208.27      210.29     10.25 o 
   8   3   2       15.16       30.97      7.53 o 
   9   3   2      119.57      124.80     11.27 o 
  10   3   2        7.84       19.49      7.47 o 
  11   3   2        1.49        4.23      7.69 o 
 -11   4   2        6.42        8.28      7.88 o 
 -10   4   2        0.03        4.22      7.60 o 
  -9   4   2      101.27       86.45     10.09 o 
  -8   4   2      133.03      142.19     10.29 o 
  -7   4   2      107.63      118.28      8.99 o 
  -6   4   2       11.56       16.63      4.94 o 
  -5   4   2        0.00        0.45      4.49 o 
  -4   4   2      221.08      185.82      8.10 o 
  -3   4   2     9036.29     8899.64    166.32 o 
  -2   4   2      356.61      324.86      7.80 o 
  -1   4   2      468.50      432.74      7.88 o 
   0   4   2     1023.01     1025.37     13.13 o 
   1   4   2     1838.65     1497.76     13.77 o 
   2   4   2      746.48      669.20     10.06 o 
   3   4   2     1319.83     1247.10     14.54 o 
   4   4   2     2627.22     2848.40     23.10 o 
   5   4   2      137.46      139.70      7.52 o 
   6   4   2      475.64      538.10     13.78 o 
   7   4   2       48.93       44.89      7.56 o 
   8   4   2        0.01        5.28      6.61 o 
   9   4   2        7.75       15.89      7.73 o 
  10   4   2        7.07       11.44      8.17 o 
  11   4   2       20.54       19.55      7.89 o 
 -11   5   2        1.55        6.96      7.34 o 
 -10   5   2        6.42       19.16      7.51 o 
  -9   5   2       85.13       73.74     10.47 o 
  -8   5   2       91.04      113.09     10.73 o 
  -7   5   2      390.39      479.96     14.91 o 
  -6   5   2       79.06       74.66      7.24 o 
  -5   5   2       78.59       88.65      6.79 o 
  -4   5   2      573.47      510.38     11.33 o 
  -3   5   2       46.40       30.39      5.45 o 
  -2   5   2      607.05      534.06     10.04 o 
  -1   5   2      108.19       84.49      5.00 o 
   0   5   2       36.72       26.69      2.28 o 
   1   5   2     1491.63     1511.84     15.12 o 
   2   5   2     2197.64     2303.73     19.40 o 
   3   5   2      515.81      507.33     10.40 o 
   4   5   2       46.46       40.54      5.24 o 
   5   5   2      161.74      187.38      8.80 o 
   6   5   2      407.65      425.86     13.28 o 
   7   5   2      487.53      488.62     14.59 o 
   8   5   2       35.92       48.38      8.71 o 
   9   5   2        0.02        2.54      8.02 o 
  10   5   2       36.26       48.25      7.97 o 
  11   5   2        0.13        3.99      7.63 o 
 -11   6   2        0.70        7.83      8.21 o 
 -10   6   2        2.23        0.81      8.14 o 
  -9   6   2        0.13        8.59      8.59 o 
  -8   6   2       12.00       18.19      8.42 o 
  -7   6   2       42.54       63.11      9.47 o 
  -6   6   2       92.46      114.77      9.07 o 
  -5   6   2        2.58       16.80      5.00 o 
  -4   6   2       36.32       24.06      5.90 o 
  -3   6   2      442.11      461.01     10.90 o 
  -2   6   2       14.41        3.62      4.06 o 
  -1   6   2      188.95      188.99      7.63 o 
   0   6   2       19.10        8.74      6.01 o 
   1   6   2      164.13      188.79      7.47 o 
   2   6   2     1296.75     1234.39     15.84 o 
   3   6   2      954.62      962.90     14.82 o 
   4   6   2      435.46      483.20     11.75 o 
   5   6   2      623.95      548.13     13.58 o 
   6   6   2       11.11        5.26      6.59 o 
   7   6   2       34.76       50.22      9.17 o 
   8   6   2       39.75       60.83      9.43 o 
   9   6   2       26.56       32.53      8.23 o 
  10   6   2       42.30       47.71      9.23 o 
 -10   7   2        4.26        0.40      8.24 o 
  -9   7   2        0.71       10.90      7.96 o 
  -8   7   2        0.73        3.92      8.29 o 
  -7   7   2      626.41      600.40     17.45 o 
  -6   7   2      255.28      271.27     12.21 o 
  -5   7   2      112.68      116.16      8.62 o 
  -4   7   2       50.81       34.47      6.35 o 
  -3   7   2      166.35      140.69      8.14 o 
  -2   7   2       74.81       67.37      6.29 o 
  -1   7   2      408.43      453.23     10.73 o 
   0   7   2      520.23      487.73     28.90 o 
   1   7   2       23.25       30.73      4.97 o 
   2   7   2       52.61       67.82      6.33 o 
   3   7   2        8.07       15.04      5.30 o 
   4   7   2      391.21      505.82     12.64 o 
   5   7   2       58.43       65.22      7.82 o 
   6   7   2      145.46      122.84      9.55 o 
   7   7   2       42.19       37.94      8.14 o 
   8   7   2        3.50        7.52      7.52 o 
   9   7   2        1.68        4.37      7.94 o 
  10   7   2        4.61        1.47      8.42 o 
 -10   8   2        1.17       11.55      7.45 o 
  -9   8   2       11.37        0.00      7.65 o 
  -8   8   2       14.38       19.52      8.49 o 
  -7   8   2       14.09       30.67      8.76 o 
  -6   8   2      227.76      266.91     12.51 o 
  -5   8   2       11.41        8.09      6.75 o 
  -4   8   2        3.02        6.31      6.31 o 
  -3   8   2      136.83      115.39      8.08 o 
  -2   8   2       69.93       68.61      6.24 o 
  -1   8   2        0.87        4.90      4.90 o 
   0   8   2       27.95       29.55      5.37 o 
   1   8   2      306.70      284.79     10.21 o 
   2   8   2        8.75        4.90      5.78 o 
   3   8   2        0.50        5.82      5.82 o 
   4   8   2      112.40       96.47      7.85 o 
   5   8   2      111.11      140.94      9.48 o 
   6   8   2       53.64       37.94      8.10 o 
   7   8   2        0.00        8.35      7.53 o 
   8   8   2       11.56       33.78      7.63 o 
   9   8   2       17.67       12.47      7.93 o 
  -9   9   2        5.41        7.25      8.39 o 
  -8   9   2        3.01       14.24      8.13 o 
  -7   9   2       75.40       91.67      9.34 o 
  -6   9   2        2.91        2.19      7.84 o 
  -5   9   2        0.03        7.94      7.94 o 
  -4   9   2        1.00        4.43      6.66 o 
  -3   9   2       58.25       70.35      7.96 o 
  -2   9   2       32.21       37.39      7.04 o 
  -1   9   2      111.34      109.27      8.40 o 
   0   9   2       71.65       68.66      5.56 o 
   1   9   2      904.00      899.42     17.42 o 
   2   9   2        2.74        0.44      6.16 o 
   3   9   2       85.98       62.27      8.45 o 
   4   9   2       76.49       98.63      9.56 o 
   5   9   2        8.40        8.05      7.21 o 
   6   9   2       36.82       53.09      8.71 o 
   7   9   2       15.43       20.89      7.24 o 
   8   9   2        9.62       22.16      7.26 o 
   9   9   2        1.17        0.36      7.07 o 
  -8  10   2        0.17        1.92      8.42 o 
  -7  10   2        2.37        4.85      7.67 o 
  -6  10   2        0.01        7.95      7.95 o 
  -5  10   2       12.54       15.38      8.11 o 
  -4  10   2       59.39       69.86      8.62 o 
  -3  10   2        0.00        8.19      6.48 o 
  -2  10   2        5.52        9.90      7.32 o 
  -1  10   2      633.46      637.63     16.59 o 
   0  10   2      157.20      157.47     11.70 o 
   1  10   2       43.55       29.98      9.37 o 
   2  10   2       30.01       12.23      7.86 o 
   3  10   2      191.71      171.98     11.29 o 
   4  10   2        9.35        7.24      8.08 o 
   5  10   2       32.21       46.98      9.07 o 
   6  10   2       32.95       22.29      7.95 o 
   7  10   2        0.38        0.38      7.23 o 
   8  10   2        0.66        6.06      7.83 o 
  -7  11   2        0.41        7.92      7.92 o 
  -6  11   2        4.85        7.89      7.89 o 
  -5  11   2       40.57       29.68      8.95 o 
  -4  11   2        5.54        4.12      8.25 o 
  -3  11   2       98.27       72.61      9.13 o 
  -2  11   2       30.35       18.30      8.31 o 
  -1  11   2      100.97       93.59      9.32 o 
   0  11   2        6.68       23.40      7.80 o 
   1  11   2       23.62       23.04      7.20 o 
   2  11   2        4.65       12.08      7.34 o 
   3  11   2        6.48        7.93      7.93 o 
   4  11   2       28.69       11.88      8.18 o 
   5  11   2       11.79       24.76      7.47 o 
   6  11   2        7.77        2.62      7.86 o 
   7  11   2        0.64       16.92      6.69 o 
  -6  12   2        1.49        8.00      8.00 o 
  -5  12   2        6.23        8.32      7.94 o 
  -4  12   2       14.81       14.70      8.12 o 
  -3  12   2        0.28        3.51      7.82 o 
  -2  12   2        0.65        7.89      7.11 o 
  -1  12   2       18.77       29.06      8.88 o 
   0  12   2        1.07        1.48      7.87 o 
   1  12   2        2.16       12.35      8.82 o 
   2  12   2       13.10        5.87      8.80 o 
   3  12   2       17.32       20.26      8.74 o 
   4  12   2       18.42        5.38      8.46 o 
   5  12   2        0.93        2.20      7.68 o 
   6  12   2        3.32       15.47      7.57 o 
  -5  13   2        5.87       14.38      7.54 o 
  -4  13   2       24.70       30.04      8.12 o 
  -3  13   2        0.09        3.23      7.20 o 
  -2  13   2        5.54        2.55      7.67 o 
  -1  13   2       44.55       43.19      9.39 o 
   0  13   2        5.27        0.89      6.30 o 
   1  13   2       21.65       28.02      8.65 o 
   2  13   2        0.72        3.17      7.93 o 
   3  13   2        0.97        5.57      7.78 o 
   4  13   2        0.00        0.36      7.40 o 
  -2  14   2        6.66        3.27      7.54 o 
  -1  14   2        1.94        9.14      7.45 o 
   0  14   2        2.22        6.59      8.20 o 
   1  14   2        0.82        0.38      7.82 o 
   2  14   2       11.18       13.79      8.71 o 
 -11   0   3       35.03       36.80     10.07 o 
  -9   0   3       39.33       45.78      8.58 o 
  -7   0   3       96.61       88.34      7.25 o 
  -5   0   3      203.39      200.32      7.62 o 
  -3   0   3      611.27      704.84     11.29 o 
  -1   0   3      872.07      972.90      7.93 o 
   1   0   3    27240.80    27358.49    199.95 o 
   3   0   3       65.52       84.75      6.50 o 
   5   0   3      883.84      979.30     13.89 o 
   7   0   3      110.44       93.82      7.42 o 
   9   0   3        3.27        0.85      6.83 o 
  11   0   3       10.63       13.74      8.01 o 
 -12   1   3        2.25        3.46      8.85 o 
 -11   1   3       17.01        5.88      9.66 o 
 -10   1   3        4.53        9.29      9.29 o 
  -9   1   3       28.57       38.53      7.70 o 
  -8   1   3      103.50       91.61      7.74 o 
  -7   1   3       91.50       75.74      6.77 o 
  -6   1   3      439.55      388.72     10.59 o 
  -5   1   3       85.82       70.92      4.82 o 
  -4   1   3      171.87      163.08      6.13 o 
  -3   1   3     3287.43     3376.71     19.45 o 
  -2   1   3    22625.44    22929.75    194.35 o 
  -1   1   3    11190.32    11277.64    117.38 o 
   0   1   3     6503.89     6491.01    171.57 o 
   1   1   3    11799.18    12615.18    136.47 o 
   2   1   3      186.09      173.73      4.53 o 
   3   1   3      611.15      516.32      8.52 o 
   4   1   3      236.23      264.64      7.09 o 
   5   1   3      441.91      419.76     10.17 o 
   6   1   3      254.54      304.44     10.62 o 
   7   1   3      169.89      157.18      9.29 o 
   8   1   3      265.13      266.36     11.45 o 
   9   1   3       12.22        5.61      7.76 o 
  10   1   3        9.27        7.46      8.27 o 
  11   1   3        9.83        5.00      7.69 o 
 -12   2   3        5.82        8.86      7.75 o 
 -11   2   3       12.94       13.29      8.46 o 
 -10   2   3       19.43       34.81      8.49 o 
  -9   2   3       13.78        4.38      7.88 o 
  -8   2   3      145.82      133.85      9.30 o 
  -7   2   3       10.25       18.60      4.87 o 
  -6   2   3      102.31      103.60      6.17 o 
  -5   2   3       30.28       20.62      3.94 o 
  -4   2   3       22.92       24.16      3.51 o 
  -3   2   3      168.00      185.72      5.32 o 
  -2   2   3     3151.67     3475.12     18.38 o 
  -1   2   3     9718.98     9694.43    120.04 o 
   0   2   3     8067.93     7624.77    131.01 o 
   1   2   3     8631.21     7852.34    117.50 o 
   2   2   3     1527.16     1662.72     13.89 o 
   3   2   3      319.51      353.40      7.27 o 
   4   2   3      714.19      655.29     10.78 o 
   5   2   3      155.96      165.16      7.59 o 
   6   2   3      554.52      563.18     12.52 o 
   7   2   3      354.31      349.97     12.05 o 
   8   2   3        7.03       11.07      7.08 o 
   9   2   3      126.27      131.64     11.26 o 
  10   2   3       56.42       61.29      9.52 o 
  11   2   3        1.10       12.67      7.29 o 
 -12   3   3        1.77        3.61      8.31 o 
 -11   3   3        7.30        6.00      7.99 o 
 -10   3   3       11.46       26.36      8.50 o 
  -9   3   3       23.00       30.77      8.34 o 
  -8   3   3      104.56       92.26      8.91 o 
  -7   3   3      435.73      422.25     12.51 o 
  -6   3   3       57.88       65.79      6.23 o 
  -5   3   3      693.94      784.69     12.86 o 
  -4   3   3     1729.48     1885.34     17.40 o 
  -3   3   3      164.64      174.91      8.90 o 
  -2   3   3     2633.93     2566.26     17.29 o 
  -1   3   3     1492.21     1308.92     11.75 o 
   0   3   3        5.86        5.72      1.41 o 
   1   3   3     2581.47     2621.28     17.26 o 
   2   3   3     2499.09     2775.15     19.12 o 
   3   3   3     5228.06     5265.37     29.29 o 
   4   3   3       72.15       55.68      5.39 o 
   5   3   3       85.07       78.35      6.27 o 
   6   3   3      233.48      258.50     10.30 o 
   7   3   3        3.93        1.34      6.26 o 
   8   3   3      322.99      243.09     12.40 o 
   9   3   3       11.19        2.17      8.62 o 
  10   3   3        0.20        7.80      7.80 o 
  11   3   3       19.11       18.17      7.95 o 
 -11   4   3        7.56        3.96      7.91 o 
 -10   4   3       46.91       52.90      8.46 o 
  -9   4   3       23.37       27.25      8.78 o 
  -8   4   3       85.91       67.98      9.84 o 
  -7   4   3      313.25      334.50     12.14 o 
  -6   4   3      245.59      240.92      9.42 o 
  -5   4   3      238.95      194.05      8.04 o 
  -4   4   3      397.12      388.94      9.83 o 
  -3   4   3       78.73       76.56      5.38 o 
  -2   4   3      457.20      409.68      8.12 o 
  -1   4   3     1661.14     1663.22     15.04 o 
   0   4   3       38.50       51.88      2.83 o 
   1   4   3       65.79       65.70      4.59 o 
   2   4   3      366.35      366.08      7.69 o 
   3   4   3      401.64      387.56      8.98 o 
   4   4   3        2.48        2.24      4.46 o 
   5   4   3        0.25        4.02      5.36 o 
   6   4   3       27.53       17.45      6.71 o 
   7   4   3      119.09      120.82      9.36 o 
   8   4   3       16.12        3.95      7.92 o 
   9   4   3       42.14       45.67      8.96 o 
  10   4   3        0.31        4.84      6.87 o 
  11   4   3        3.23        4.06      7.75 o 
 -11   5   3        4.87        2.71      8.53 o 
 -10   5   3        8.84        7.52      7.92 o 
  -9   5   3       58.98       33.60     10.03 o 
  -8   5   3       52.68       56.28      9.38 o 
  -7   5   3        3.94       13.51      6.77 o 
  -6   5   3       12.47       13.53      5.41 o 
  -5   5   3      475.08      584.60     12.64 o 
  -4   5   3      299.07      281.95      9.46 o 
  -3   5   3     3641.00     3971.10     27.00 o 
  -2   5   3     2459.40     2221.28     19.22 o 
  -1   5   3     2791.29     2626.19     20.30 o 
   0   5   3      607.88      552.59      6.91 o 
   1   5   3       48.81       51.28      4.91 o 
   2   5   3     1102.27     1122.35     14.03 o 
   3   5   3        0.89        5.72      3.96 o 
   4   5   3      259.06      258.70      9.30 o 
   5   5   3      555.48      495.96     12.02 o 
   6   5   3      384.74      367.46     12.47 o 
   7   5   3        2.10       11.07      7.53 o 
   8   5   3       52.23       45.64      8.26 o 
   9   5   3       16.28       28.91      7.95 o 
  10   5   3        9.86       15.73      8.26 o 
  11   5   3        0.01        9.61      7.48 o 
 -11   6   3        1.30        7.49      8.23 o 
 -10   6   3        0.18       14.26      7.34 o 
  -9   6   3       41.48       48.55      9.46 o 
  -8   6   3       62.24       57.33      8.86 o 
  -7   6   3        1.24        6.75      7.20 o 
  -6   6   3        0.80        8.58      6.33 o 
  -5   6   3        0.23       12.22      4.98 o 
  -4   6   3       23.61       12.22      5.88 o 
  -3   6   3      540.53      481.07     11.34 o 
  -2   6   3      306.30      324.68      9.52 o 
  -1   6   3      303.45      252.79      8.59 o 
   0   6   3        3.97        0.89      8.91 o 
   1   6   3        1.17        1.65      0.45 o 
   2   6   3      510.49      496.01     10.43 o 
   3   6   3        0.99        3.90      5.64 o 
   4   6   3      718.48      777.15     14.49 o 
   5   6   3       10.61       22.04      6.17 o 
   6   6   3       16.87        1.32      8.81 o 
   7   6   3      481.62      605.48     17.06 o 
   8   6   3       11.25        9.38      8.52 o 
   9   6   3        5.54        5.71      8.15 o 
  10   6   3        7.01       14.00      8.33 o 
 -10   7   3        0.24        0.40      8.24 o 
  -9   7   3       23.46       24.28      8.37 o 
  -8   7   3       53.09       44.86      9.15 o 
  -7   7   3       76.35       69.04      9.35 o 
  -6   7   3      129.10      131.52      9.91 o 
  -5   7   3        9.83        9.95      5.88 o 
  -4   7   3       74.78       98.70      7.24 o 
  -3   7   3      192.35      196.37      8.59 o 
  -2   7   3        0.21        3.60      4.96 o 
  -1   7   3      102.48       86.51      6.24 o 
   0   7   3        6.39        4.70      4.48 o 
   1   7   3       34.00       21.55      4.94 o 
   2   7   3        2.36        5.38      4.94 o 
   3   7   3      182.65      154.89      8.24 o 
   4   7   3      400.32      372.16     12.17 o 
   5   7   3        6.84        1.75      6.97 o 
   6   7   3       63.22       88.20      9.12 o 
   7   7   3       36.23       31.66      8.12 o 
   8   7   3        4.31       18.65      7.86 o 
   9   7   3        0.14        3.92      8.23 o 
  10   7   3        2.76        5.75      8.62 o 
 -10   8   3        0.31       13.40      7.45 o 
  -9   8   3       40.64       49.90      8.45 o 
  -8   8   3       19.92       20.74      9.73 o 
  -7   8   3       15.87        4.81      8.29 o 
  -6   8   3      114.25      132.06      9.78 o 
  -5   8   3       22.31       27.36      6.73 o 
  -4   8   3       19.29        0.90      6.30 o 
  -3   8   3       47.09       34.12      6.29 o 
  -2   8   3        4.95        7.13      5.34 o 
  -1   8   3       24.07       17.62      6.17 o 
   0   8   3       21.02       17.10      4.74 o 
   1   8   3        1.69        0.47      5.11 o 
   2   8   3       56.56       43.65      6.30 o 
   3   8   3      156.89      119.30      8.77 o 
   4   8   3      118.54      139.77      9.49 o 
   5   8   3       38.03       33.91      7.72 o 
   6   8   3        9.85        0.85      7.65 o 
   7   8   3        0.02        3.32      6.65 o 
   8   8   3       23.18       18.32      7.57 o 
   9   8   3        6.60       19.71      8.18 o 
  -9   9   3        2.96        0.00      7.99 o 
  -8   9   3       20.84       21.89      8.92 o 
  -7   9   3       20.18       22.40      8.87 o 
  -6   9   3       63.92       57.69      9.54 o 
  -5   9   3       40.45       58.94      9.24 o 
  -4   9   3       35.50       21.24      7.08 o 
  -3   9   3      105.21      124.63      8.83 o 
  -2   9   3      191.06      182.84      9.64 o 
  -1   9   3       31.15       22.61      6.95 o 
   0   9   3        1.24        7.02      4.29 o 
   1   9   3      547.69      560.15     14.61 o 
   2   9   3       97.25      105.73      9.25 o 
   3   9   3      181.87      151.85     10.56 o 
   4   9   3        6.44       15.38      7.27 o 
   5   9   3       22.89       35.69      7.57 o 
   6   9   3       20.84        0.82      8.64 o 
   7   9   3        0.97        7.57      7.57 o 
   8   9   3       13.55       12.44      7.91 o 
   9   9   3        3.41        7.63      7.63 o 
  -8  10   3        0.41        7.63      8.00 o 
  -7  10   3        1.13        5.63      8.04 o 
  -6  10   3       17.70       27.51      8.75 o 
  -5  10   3        9.07       17.87      7.66 o 
  -4  10   3       15.24       12.46      7.73 o 
  -3  10   3        3.50        9.46      6.88 o 
  -2  10   3        9.14       18.78      6.83 o 
  -1  10   3       13.16       20.45      8.09 o 
   0  10   3      499.79      530.44     14.06 o 
   1  10   3       69.31      105.08     10.32 o 
   2  10   3       51.50       56.28      8.65 o 
   3  10   3       58.76       54.00      8.64 o 
   4  10   3        0.26        8.37      7.13 o 
   5  10   3       13.83       15.85      7.71 o 
   6  10   3        0.08        5.11      7.47 o 
   7  10   3        0.01        0.38      7.51 o 
   8  10   3        0.92        7.70      7.01 o 
  -7  11   3        2.22        1.50      7.50 o 
  -6  11   3        1.14        4.32      7.85 o 
  -5  11   3       37.40       40.43      8.08 o 
  -4  11   3       77.12       81.28      9.44 o 
  -3  11   3       13.21        6.59      8.23 o 
  -2  11   3       86.58       94.86      9.44 o 
  -1  11   3       26.62       18.57      7.02 o 
   0  11   3       14.45       23.80      6.12 o 
   1  11   3       15.32       26.60      9.17 o 
   2  11   3       23.46       18.74      8.09 o 
   3  11   3        0.01        8.30      7.48 o 
   4  11   3       68.58       56.02      8.87 o 
   5  11   3        0.02        7.72      7.72 o 
   6  11   3        7.93        3.31      7.74 o 
   7  11   3        0.25        0.35      6.93 o 
  -6  12   3        2.11       14.81      7.59 o 
  -5  12   3        0.76        6.77      7.89 o 
  -4  12   3       12.55       26.11      8.06 o 
  -3  12   3       11.94        7.74      8.13 o 
  -2  12   3        9.91       12.79      7.75 o 
  -1  12   3       10.18       20.42      7.07 o 
   0  12   3       18.69        6.83      6.15 o 
   1  12   3        6.27        1.76      8.33 o 
   2  12   3        0.01        7.46      8.27 o 
   3  12   3        3.96        4.31      8.23 o 
   4  12   3        0.01        4.16      7.57 o 
   5  12   3       15.46       13.63      7.54 o 
   6  12   3        1.89        6.40      7.42 o 
  -5  13   3        5.84        9.84      7.47 o 
  -4  13   3        0.58        4.19      7.69 o 
  -3  13   3       18.25       12.44      8.16 o 
  -2  13   3       18.57       19.32      7.87 o 
  -1  13   3        1.61        8.02      8.02 o 
   0  13   3       16.31       10.44      6.12 o 
   1  13   3        0.19        4.90      8.17 o 
   2  13   3        4.96        1.18      7.45 o 
   3  13   3        1.40       17.10      7.28 o 
   4  13   3        1.87        5.18      7.60 o 
  -2  14   3        5.24        4.16      7.37 o 
  -1  14   3        0.00        5.25      7.55 o 
   0  14   3        0.58       15.09      9.71 o 
   1  14   3        9.69       13.24      9.20 o 
 -12   0   4       67.81       61.27     10.74 o 
 -10   0   4      123.86      147.65     12.04 o 
  -8   0   4       33.37       49.70      7.25 o 
  -6   0   4      102.58      111.97      6.64 o 
  -4   0   4      375.67      415.66     10.11 o 
  -2   0   4      834.21      692.10      7.86 o 
   0   0   4     4442.83     3918.33     51.13 o 
   2   0   4      292.02      306.83      5.70 o 
   4   0   4      376.00      371.85      8.62 o 
   6   0   4      847.60      858.52     14.88 o 
   8   0   4        3.71        6.10      6.54 o 
  10   0   4       14.13       21.18      7.73 o 
 -12   1   4        0.04        9.94      8.42 o 
 -11   1   4        2.58        0.00      8.79 o 
 -10   1   4      300.12      302.79     14.56 o 
  -9   1   4       62.78       55.14      8.59 o 
  -8   1   4        1.45        4.52      6.33 o 
  -7   1   4       12.32        4.87      5.31 o 
  -6   1   4      630.44      679.02     12.75 o 
  -5   1   4       25.03       28.25      4.34 o 
  -4   1   4        0.55        9.54      3.03 o 
  -3   1   4       54.06       40.29      3.50 o 
  -2   1   4    28353.49    29230.19    233.40 o 
  -1   1   4      981.46     1123.68      9.63 o 
   0   1   4      330.55      358.79      4.05 o 
   1   1   4    10096.40     9939.41    132.65 o 
   2   1   4     5913.17     5647.93    107.65 o 
   3   1   4      587.35      577.55      9.29 o 
   4   1   4     3153.95     3183.65     23.25 o 
   5   1   4     1879.78     1919.90     20.04 o 
   6   1   4       56.71       51.03      6.22 o 
   7   1   4      370.36      342.65     11.56 o 
   8   1   4        4.37        0.00      7.05 o 
   9   1   4       10.88        8.17      8.17 o 
  10   1   4        0.69       11.09      7.79 o 
  11   1   4        0.01        3.41      7.59 o 
 -12   2   4        0.24        7.34      8.07 o 
 -11   2   4        9.89        2.81      8.44 o 
 -10   2   4      126.81      138.15     11.51 o 
  -9   2   4       23.31       24.16      7.91 o 
  -8   2   4      107.00      105.68      8.44 o 
  -7   2   4       53.58       62.49      6.21 o 
  -6   2   4       33.87       36.96      5.72 o 
  -5   2   4      500.47      544.04     10.07 o 
  -4   2   4      116.53      116.35      5.67 o 
  -3   2   4     1445.60     1363.06     13.24 o 
  -2   2   4     1657.86     1777.87     13.99 o 
  -1   2   4    17900.80    17480.29    176.32 o 
   0   2   4     2131.77     2047.90     35.30 o 
   1   2   4      964.77     1052.59     10.99 o 
   2   2   4     2200.43     2272.47     16.41 o 
   3   2   4       75.00       57.82      4.48 o 
   4   2   4     1098.83     1315.42     15.73 o 
   5   2   4        0.80        0.45      4.02 o 
   6   2   4      398.89      364.26     11.67 o 
   7   2   4      579.25      565.82     14.78 o 
   8   2   4       41.29       49.12      7.96 o 
   9   2   4       87.41       85.81      9.49 o 
  10   2   4        5.22       10.26      7.79 o 
  11   2   4        1.36        8.31      8.31 o 
 -12   3   4        0.05        4.00      7.28 o 
 -11   3   4        0.99        1.61      8.03 o 
 -10   3   4       65.05       69.53      8.96 o 
  -9   3   4        1.75        3.08      7.93 o 
  -8   3   4      120.60      103.54      9.82 o 
  -7   3   4        6.19        5.80      5.80 o 
  -6   3   4       31.16       38.59      5.77 o 
  -5   3   4       11.16       15.42      4.40 o 
  -4   3   4      976.23      985.02     13.20 o 
  -3   3   4     3074.29     3401.19     21.82 o 
  -2   3   4      157.39      133.37      5.28 o 
  -1   3   4     2197.15     2302.92     16.46 o 
   0   3   4     2934.44     2890.52     27.68 o 
   1   3   4      540.31      498.57      8.43 o 
   2   3   4      267.69      253.80      6.33 o 
   3   3   4      505.14      520.65      9.96 o 
   4   3   4      488.29      516.06     10.84 o 
   5   3   4       15.57       18.00      4.95 o 
   6   3   4      602.23      657.20     14.42 o 
   7   3   4       92.41      119.22      8.96 o 
   8   3   4      386.94      355.29     15.05 o 
   9   3   4       19.65       19.30      8.14 o 
  10   3   4       16.06        4.87      9.34 o 
  11   3   4        0.81        6.70      8.92 o 
 -11   4   4       22.49       27.80      8.34 o 
 -10   4   4        1.44        8.05      8.48 o 
  -9   4   4       14.04       13.19      8.35 o 
  -8   4   4        2.94        9.84      7.16 o 
  -7   4   4      191.37      213.32     10.33 o 
  -6   4   4      139.74      169.12      8.50 o 
  -5   4   4      272.68      309.71      9.79 o 
  -4   4   4      183.02      149.17      7.53 o 
  -3   4   4      116.31       84.68      5.73 o 
  -2   4   4     2528.76     2647.93     19.57 o 
  -1   4   4       12.39       19.23      3.50 o 
   0   4   4        2.30        7.74      4.35 o 
   1   4   4      101.70       87.61      4.56 o 
   2   4   4     1289.86     1266.85     14.12 o 
   3   4   4      420.99      419.47      9.53 o 
   4   4   4       58.27       70.08     10.83 o 
   5   4   4      618.56      687.98     13.99 o 
   6   4   4       52.52       64.31      7.64 o 
   7   4   4       61.33       63.87      8.49 o 
   8   4   4       82.03      113.24     10.09 o 
   9   4   4        0.90        3.81      8.04 o 
  10   4   4        1.73        9.97      7.97 o 
  11   4   4        4.70        5.43      8.32 o 
 -11   5   4        0.52       11.26      7.76 o 
 -10   5   4        7.88        2.92      8.35 o 
  -9   5   4      134.32      132.74     11.79 o 
  -8   5   4       29.02       14.29      8.47 o 
  -7   5   4      109.04      138.66      9.00 o 
  -6   5   4       94.08       85.52      7.20 o 
  -5   5   4      115.14      109.88      7.63 o 
  -4   5   4        8.12        2.24      4.91 o 
  -3   5   4      981.51     1030.62     14.30 o 
  -2   5   4     4072.84     4535.00     28.04 o 
  -1   5   4       43.69       53.41      4.41 o 
   0   5   4       42.49       29.70      2.75 o 
   1   5   4     1735.28     1593.72     16.65 o 
   2   5   4     1043.29     1149.62     15.01 o 
   3   5   4      886.88      921.49     14.01 o 
   4   5   4       30.72       30.11      5.84 o 
   5   5   4      511.79      600.18     13.93 o 
   6   5   4      177.57      146.35      9.39 o 
   7   5   4      184.47      188.73     11.08 o 
   8   5   4        0.84        1.74      7.79 o 
   9   5   4        0.00        6.64      7.48 o 
  10   5   4       13.74        1.55      8.90 o 
 -11   6   4        0.02        6.00      8.24 o 
 -10   6   4        0.12        1.63      7.73 o 
  -9   6   4        0.14        1.72      8.59 o 
  -8   6   4      151.52      189.01     12.40 o 
  -7   6   4      224.78      189.54     11.23 o 
  -6   6   4        0.48        1.35      6.32 o 
  -5   6   4      169.59      189.48      9.47 o 
  -4   6   4      214.70      197.73      8.55 o 
  -3   6   4        5.19        1.80      5.39 o 
  -2   6   4      138.49       96.28      6.75 o 
  -1   6   4        2.13        0.45      4.05 o 
   0   6   4      655.40      535.65     12.02 o 
   1   6   4       75.40       86.48      5.65 o 
   2   6   4      761.85      640.35     12.40 o 
   3   6   4       17.08       12.88      4.89 o 
   4   6   4      589.60      677.56     13.83 o 
   5   6   4      250.40      243.22     10.69 o 
   6   6   4        3.92        0.45      6.65 o 
   7   6   4        6.73        2.19      7.42 o 
   8   6   4        3.49        7.21      7.63 o 
   9   6   4        0.69       11.68      7.64 o 
  10   6   4        0.20        2.23      7.80 o 
 -10   7   4        5.17       13.34      7.84 o 
  -9   7   4        2.02        7.93      7.93 o 
  -8   7   4      145.87      123.50     11.31 o 
  -7   7   4      111.40       80.90      9.33 o 
  -6   7   4       18.77       30.54      7.63 o 
  -5   7   4       16.34       11.28      5.86 o 
  -4   7   4       14.51       22.13      5.87 o 
  -3   7   4       97.96      113.37      7.24 o 
  -2   7   4      386.57      458.47     11.30 o 
  -1   7   4      403.81      423.45     11.28 o 
   0   7   4      201.86      213.42      7.09 o 
   1   7   4       84.39       73.82      5.74 o 
   2   7   4      192.29      191.22      8.65 o 
   3   7   4       96.13      102.49      6.99 o 
   4   7   4       47.69       49.18      7.03 o 
   5   7   4       34.65       38.64      7.47 o 
   6   7   4       96.88       79.27      8.71 o 
   7   7   4       84.53       67.00      8.96 o 
   8   7   4        3.55        2.87      7.40 o 
   9   7   4        5.07        2.32      8.50 o 
  10   7   4       77.37       90.70     11.25 o 
 -10   8   4        0.03        4.83      7.81 o 
  -9   8   4       26.88        4.81      8.43 o 
  -8   8   4        0.00        8.01      8.01 o 
  -7   8   4      147.49      169.89     11.33 o 
  -6   8   4       33.00       23.05      8.41 o 
  -5   8   4      149.00      170.97     10.30 o 
  -4   8   4       19.92        8.98      8.09 o 
  -3   8   4       55.20       55.31      7.19 o 
  -2   8   4        4.20        8.97      5.83 o 
  -1   8   4       78.42       76.35      7.10 o 
   0   8   4       55.48       60.83      4.47 o 
   1   8   4       47.93       47.46      6.52 o 
   2   8   4      128.85      157.93      8.89 o 
   3   8   4      208.97      199.27      9.05 o 
   4   8   4      107.97      108.78      8.63 o 
   5   8   4       10.66       17.65      7.32 o 
   6   8   4        3.30        6.38      7.22 o 
   7   8   4        5.00        7.44      7.44 o 
   8   8   4       28.67       28.73      7.87 o 
   9   8   4        1.78        0.37      8.03 o 
  -9   9   4        5.68       14.41      8.34 o 
  -8   9   4       79.47       79.58     10.51 o 
  -7   9   4       65.40       48.43     10.53 o 
  -6   9   4       13.59       35.45      9.08 o 
  -5   9   4       86.48       51.37      8.77 o 
  -4   9   4      102.19      136.69      8.84 o 
  -3   9   4        6.96       12.83      6.65 o 
  -2   9   4      115.54      112.75      8.80 o 
  -1   9   4       38.17       30.36      6.94 o 
   0   9   4       12.75        1.71      5.42 o 
   1   9   4       17.52       29.30      7.56 o 
   2   9   4      532.93      648.39     15.54 o 
   3   9   4      119.08      115.15      9.03 o 
   4   9   4       11.31       24.95      8.02 o 
   5   9   4       24.03       12.14      8.36 o 
   6   9   4        0.05        8.19      8.19 o 
   7   9   4        8.16       11.44      7.11 o 
   8   9   4        1.87        1.49      7.80 o 
  -8  10   4       13.25        0.38      9.10 o 
  -7  10   4        0.54        0.08      7.21 o 
  -6  10   4       21.30       14.53      8.71 o 
  -5  10   4        0.67        8.05      8.05 o 
  -4  10   4      106.96       90.17      9.45 o 
  -3  10   4       14.46        9.47      7.74 o 
  -2  10   4      264.75      306.05     12.82 o 
  -1  10   4      590.80      634.23     16.03 o 
   0  10   4       33.74       58.50     15.22 o 
   1  10   4       74.84       76.93      9.38 o 
   2  10   4       86.46       83.51      8.60 o 
   3  10   4       53.81       82.12      8.50 o 
   4  10   4       27.71       40.32      7.81 o 
   5  10   4        0.18        2.81      7.24 o 
   6  10   4        6.11        6.62      7.40 o 
   7  10   4        0.15        2.23      7.41 o 
   8  10   4        6.68        0.00      7.22 o 
  -7  11   4        0.35        2.24      7.83 o 
  -6  11   4        1.51        0.39      7.42 o 
  -5  11   4        5.00        9.26      7.64 o 
  -4  11   4        9.33        6.15      7.77 o 
  -3  11   4        7.67       11.52      7.80 o 
  -2  11   4        1.32        9.80      6.95 o 
  -1  11   4        2.65        3.24      7.29 o 
   0  11   4       63.46       63.28      5.90 o 
   1  11   4        3.94        0.46      8.66 o 
   2  11   4        0.41        4.19      8.39 o 
   3  11   4        0.56        2.06      7.79 o 
   4  11   4       28.83       10.26      8.69 o 
   5  11   4       16.97       20.89      7.97 o 
   6  11   4        0.03        7.99      7.99 o 
   7  11   4        0.00        7.82      7.82 o 
  -6  12   4        1.16        6.82      7.18 o 
  -5  12   4        9.08        7.84      7.84 o 
  -4  12   4       21.47       16.43      9.17 o 
  -3  12   4       11.03       21.18      7.70 o 
  -2  12   4       16.45        8.05      7.29 o 
  -1  12   4        3.79        0.00      7.27 o 
   0  12   4        2.35        5.58      5.35 o 
   1  12   4       25.31       13.03      9.12 o 
   2  12   4       29.57       24.43      8.55 o 
   3  12   4        0.27        7.72      7.72 o 
   4  12   4       27.18        7.77      8.88 o 
   5  12   4        3.37        9.82      7.02 o 
  -5  13   4        1.27        0.00      7.41 o 
  -4  13   4        7.50       21.17      7.29 o 
  -3  13   4       16.33       10.90      7.73 o 
  -2  13   4        0.03        1.41      7.04 o 
  -1  13   4        0.52        3.18      6.72 o 
   0  13   4        2.37        6.95     10.19 o 
   1  13   4        0.10        7.64      8.05 o 
   2  13   4        0.18        5.02      8.11 o 
   3  13   4       19.48       13.16      8.18 o 
   4  13   4        3.85        7.74      7.74 o 
  -2  14   4        7.57        9.71      7.52 o 
  -1  14   4        0.57        2.22      7.29 o 
   0  14   4        0.01        1.30      9.16 o 
   1  14   4        8.96        2.89      9.03 o 
 -11   0   5        2.12        4.34      9.97 o 
  -9   0   5       21.26       11.38      7.59 o 
  -7   0   5       30.10       34.08      5.69 o 
  -5   0   5       23.49       44.48      6.11 o 
  -3   0   5     2537.22     2527.11     17.31 o 
  -1   0   5    60533.78    62013.72    345.33 o 
   1   0   5       10.06        2.34      2.79 o 
   3   0   5      260.39      261.45      6.44 o 
   5   0   5     1558.06     1473.36     18.33 o 
   7   0   5      400.89      374.15     12.31 o 
   9   0   5      260.92      211.62     12.32 o 
  11   0   5        0.05        6.31      7.79 o 
 -12   1   5        0.13        5.69      8.72 o 
 -11   1   5       32.20       45.68      9.97 o 
 -10   1   5      116.24      142.28     11.39 o 
  -9   1   5       12.00       19.64      7.14 o 
  -8   1   5       17.94        3.10      6.22 o 
  -7   1   5        3.20       11.47      4.86 o 
  -6   1   5        1.66        1.75      4.36 o 
  -5   1   5      757.18      721.66     11.71 o 
  -4   1   5        1.84        2.58      3.02 o 
  -3   1   5     1506.00     1632.39     14.09 o 
  -2   1   5        9.98        4.92      3.13 o 
  -1   1   5     3247.18     2990.16     72.19 o 
   0   1   5     7131.96     6883.54     99.28 o 
   1   1   5     3424.52     3438.39     19.34 o 
   2   1   5      178.57      177.36      5.81 o 
   3   1   5        2.97        3.29      1.00 o 
   4   1   5      465.04      390.50      9.69 o 
   5   1   5      386.92      429.75     11.07 o 
   6   1   5       17.30       13.34      4.90 o 
   7   1   5       25.78       31.60      6.23 o 
   8   1   5        0.08       17.62      6.17 o 
   9   1   5       10.27       22.71      7.29 o 
  10   1   5        3.34        5.28      7.72 o 
  11   1   5        2.62        7.46      7.83 o 
 -12   2   5        1.24        8.06      8.06 o 
 -11   2   5       10.39        6.06      8.88 o 
 -10   2   5      411.73      450.05     16.68 o 
  -9   2   5       27.30       19.81      8.36 o 
  -8   2   5      277.48      298.40     11.56 o 
  -7   2   5        6.34        1.33      6.21 o 
  -6   2   5       94.72       94.02      6.15 o 
  -5   2   5        6.88       11.32      3.91 o 
  -4   2   5       59.56       55.53      4.77 o 
  -3   2   5      867.47      898.00     10.98 o 
  -2   2   5      536.51      563.36      8.56 o 
  -1   2   5      929.04      949.34     10.56 o 
   0   2   5      187.89      151.69      3.62 o 
   1   2   5      718.35      849.55      9.99 o 
   2   2   5      423.98      391.78      7.64 o 
   3   2   5      967.44     1019.03     12.93 o 
   4   2   5      360.08      386.96      9.82 o 
   5   2   5       29.65       38.07      5.38 o 
   6   2   5       20.69       27.40      5.39 o 
   7   2   5       48.52       36.74      7.62 o 
   8   2   5       42.78       58.37      8.39 o 
   9   2   5       41.56       43.31      8.14 o 
  10   2   5        0.07        5.27      7.70 o 
  11   2   5        3.13       12.97      7.41 o 
 -12   3   5        1.65        8.39      8.39 o 
 -11   3   5        9.73        5.23      8.45 o 
 -10   3   5        0.20       15.39      8.11 o 
  -9   3   5      167.71      154.95     11.04 o 
  -8   3   5       19.15       14.29      7.15 o 
  -7   3   5       25.24       18.74      6.70 o 
  -6   3   5       74.80       61.12      5.76 o 
  -5   3   5      314.31      307.07      9.22 o 
  -4   3   5     1648.64     1632.72     16.68 o 
  -3   3   5      100.38       81.10      4.80 o 
  -2   3   5      866.35      821.13     10.66 o 
  -1   3   5       50.56       44.00      3.67 o 
   0   3   5      794.75      839.72     12.84 o 
   1   3   5     1059.11     1122.21     12.82 o 
   2   3   5      584.90      529.80      9.42 o 
   3   3   5     3122.73     3472.49     24.48 o 
   4   3   5      420.97      511.06     10.81 o 
   5   3   5      537.92      587.35     12.20 o 
   6   3   5      249.64      232.98     10.38 o 
   7   3   5      169.32      171.89     10.77 o 
   8   3   5      531.66      503.50     16.78 o 
   9   3   5       16.22        2.55      8.09 o 
  10   3   5       24.80       19.65      8.82 o 
  11   3   5       23.65       21.12      8.37 o 
 -11   4   5        0.49        0.79      8.35 o 
 -10   4   5        7.78       10.62      8.06 o 
  -9   4   5        6.05        2.64      8.36 o 
  -8   4   5        7.68        7.16      7.61 o 
  -7   4   5       15.33        5.83      5.83 o 
  -6   4   5      189.77      209.91      9.37 o 
  -5   4   5       42.75       45.16      5.32 o 
  -4   4   5       20.15       22.84      4.83 o 
  -3   4   5     3668.59     3577.63     24.39 o 
  -2   4   5      345.05      351.33      9.16 o 
  -1   4   5        1.97        7.60      3.57 o 
   0   4   5     3114.24     3164.62     15.35 o 
   1   4   5       28.64       23.52      3.76 o 
   2   4   5     3398.59     3592.79     24.43 o 
   3   4   5        0.06        6.75      4.49 o 
   4   4   5       72.52       68.67      6.33 o 
   5   4   5      336.17      321.78     11.32 o 
   6   4   5      531.22      556.05     14.45 o 
   7   4   5        0.17        1.34      7.60 o 
   8   4   5      197.77      165.35     11.38 o 
   9   4   5       89.42       88.62     10.50 o 
  10   4   5        1.18        3.14      7.84 o 
 -11   5   5       13.63       13.99      8.94 o 
 -10   5   5        4.55        3.35      8.78 o 
  -9   5   5       82.28       76.43      9.61 o 
  -8   5   5      306.99      321.60     13.39 o 
  -7   5   5        0.08       10.34      6.30 o 
  -6   5   5        0.40        1.35      5.38 o 
  -5   5   5       18.38       30.36      6.25 o 
  -4   5   5       14.16       14.18      5.31 o 
  -3   5   5       16.96       21.56      4.84 o 
  -2   5   5      181.84      226.09      7.85 o 
  -1   5   5       20.19       27.81      4.78 o 
   0   5   5       32.57       46.20      3.55 o 
   1   5   5      855.62      834.07     13.14 o 
   2   5   5     1321.31     1351.68     16.60 o 
   3   5   5       70.40       59.14      5.87 o 
   4   5   5       26.15       37.07      5.88 o 
   5   5   5       32.01       46.49      7.67 o 
   6   5   5        6.70       21.09      8.07 o 
   7   5   5       36.72       53.54      8.85 o 
   8   5   5       44.79       35.30      8.61 o 
   9   5   5       41.04       16.01      9.85 o 
  10   5   5        2.45        4.18      7.98 o 
 -11   6   5        0.17        5.99      8.24 o 
 -10   6   5       23.97        5.71      9.37 o 
  -9   6   5        4.94       12.02      9.01 o 
  -8   6   5       11.46       11.85      3.40 o 
  -7   6   5       12.39        0.45      7.17 o 
  -6   6   5        0.01        0.45      6.30 o 
  -5   6   5        1.49        0.90      5.39 o 
  -4   6   5      174.42      182.14      8.95 o 
  -3   6   5      401.33      478.96     11.59 o 
  -2   6   5      108.01      117.17      7.08 o 
  -1   6   5       99.84      118.13      6.57 o 
   0   6   5       96.65       90.02      4.14 o 
   1   6   5       71.69      105.75      6.44 o 
   2   6   5      117.69       91.90      6.31 o 
   3   6   5        4.11       16.71      5.41 o 
   4   6   5      100.93      106.32      7.65 o 
   5   6   5      271.51      203.67     10.32 o 
   6   6   5       80.74       71.66      8.44 o 
   7   6   5       51.62       83.16      9.14 o 
   8   6   5       18.87       26.07      7.98 o 
   9   6   5        5.50        7.54      7.94 o 
  10   6   5        5.30       13.81      7.63 o 
 -10   7   5        0.19       16.07      7.83 o 
  -9   7   5       23.47       33.81      8.34 o 
  -8   7   5       21.56        8.24      8.68 o 
  -7   7   5       27.85       33.26      7.98 o 
  -6   7   5        4.14        4.48      7.62 o 
  -5   7   5        1.01        1.80      5.85 o 
  -4   7   5        0.51        5.84      5.84 o 
  -3   7   5        0.04        0.90      5.38 o 
  -2   7   5       84.55       93.70      6.73 o 
  -1   7   5      303.16      269.23      9.86 o 
   0   7   5        2.56        0.12      3.62 o 
   1   7   5       65.44       62.17      5.85 o 
   2   7   5      145.18      141.61      8.06 o 
   3   7   5       11.36        9.39      5.81 o 
   4   7   5       63.38       72.20      8.02 o 
   5   7   5        4.68        9.29      7.08 o 
   6   7   5      258.81      241.32     12.23 o 
   7   7   5        7.85        7.22      8.06 o 
   8   7   5       11.47        4.06      8.53 o 
   9   7   5       36.81       30.37      9.49 o 
 -10   8   5        3.82        3.71      7.79 o 
  -9   8   5       14.69       18.41      8.81 o 
  -8   8   5       27.51       26.95      9.27 o 
  -7   8   5        6.09        0.87      8.68 o 
  -6   8   5        8.84        6.19      7.08 o 
  -5   8   5       49.26       37.06      7.59 o 
  -4   8   5       21.53       18.84      6.73 o 
  -3   8   5       71.53       62.02      7.19 o 
  -2   8   5      398.87      408.80     12.16 o 
  -1   8   5        2.50        7.19      5.39 o 
   0   8   5       99.93       90.61      5.50 o 
   1   8   5       37.71       34.21      6.56 o 
   2   8   5       46.85       66.49      6.91 o 
   3   8   5       12.54       13.10      6.56 o 
   4   8   5       37.97       41.95      7.86 o 
   5   8   5      278.42      311.10     12.99 o 
   6   8   5      142.05      198.72     11.89 o 
   7   8   5        6.66       21.73      7.78 o 
   8   8   5        5.94        2.33      6.99 o 
   9   8   5        0.28        3.57      7.86 o 
  -9   9   5       14.13       15.49      8.31 o 
  -8   9   5       24.72        6.04      9.25 o 
  -7   9   5        4.37       15.53      8.39 o 
  -6   9   5      225.30      224.30     13.37 o 
  -5   9   5        6.77        8.76      7.45 o 
  -4   9   5      213.89      201.29     11.50 o 
  -3   9   5      451.97      463.26     14.67 o 
  -2   9   5      567.32      570.50     14.68 o 
  -1   9   5        0.63        9.25      6.17 o 
   0   9   5      168.16      151.09      7.50 o 
   1   9   5       51.33       36.05      8.54 o 
   2   9   5      122.24      135.14      9.59 o 
   3   9   5        2.36        3.40      7.23 o 
   4   9   5      334.87      324.78     12.73 o 
   5   9   5        0.76        2.93      7.13 o 
   6   9   5       10.22        1.64      7.35 o 
   7   9   5        0.37        1.17      7.04 o 
   8   9   5       10.61       19.34      7.66 o 
  -8  10   5       32.35       33.22      9.81 o 
  -7  10   5       28.09       29.50      8.77 o 
  -6  10   5        0.73        2.48      7.85 o 
  -5  10   5       88.15       84.28     10.59 o 
  -4  10   5       32.67       45.52      8.15 o 
  -3  10   5       54.10       34.99      8.21 o 
  -2  10   5        8.00        0.43      7.75 o 
  -1  10   5       45.07       42.41      7.63 o 
   0  10   5      465.59      420.04     10.12 o 
   1  10   5      224.95      271.41     13.05 o 
   2  10   5       66.31       67.93     10.32 o 
   3  10   5        2.41        2.90      8.30 o 
   4  10   5      210.16      234.16     12.24 o 
   5  10   5        0.91        0.00      7.60 o 
   6  10   5        0.03        7.34      7.34 o 
   7  10   5        3.14        7.67      6.94 o 
  -7  11   5        5.92       15.20      8.52 o 
  -6  11   5        0.83        0.39      7.39 o 
  -5  11   5       15.06        9.64      8.43 o 
  -4  11   5        8.86        4.91      7.77 o 
  -3  11   5       50.24       62.68      8.66 o 
  -2  11   5       33.62       31.60      8.20 o 
  -1  11   5       19.29        3.22      7.64 o 
   0  11   5       99.54       86.07     10.01 o 
   1  11   5        6.65        5.85      8.55 o 
   2  11   5        1.99        0.42      8.25 o 
   3  11   5       71.33       87.26      9.65 o 
   4  11   5        0.14       10.06      6.98 o 
   5  11   5        0.35       12.38      7.13 o 
   6  11   5        7.63       14.69      7.88 o 
  -6  12   5        0.95        3.20      7.84 o 
  -5  12   5        0.44        5.20      7.80 o 
  -4  12   5        0.18        4.57      8.00 o 
  -3  12   5       55.77       47.34      8.85 o 
  -2  12   5        9.83        6.13      8.04 o 
  -1  12   5        9.56       19.59      7.54 o 
   0  12   5        3.92        0.38      5.71 o 
   1  12   5       32.37       36.25      8.95 o 
   2  12   5        0.25        2.39      7.96 o 
   3  12   5        9.64        8.71      8.71 o 
   4  12   5        0.25       11.55      7.22 o 
   5  12   5        1.34        5.85      7.57 o 
  -4  13   5        8.15        0.35      7.93 o 
  -3  13   5       12.57        1.05      8.04 o 
  -2  13   5        2.19        1.75      7.33 o 
  -1  13   5        0.03        3.44      6.90 o 
   0  13   5        2.03        0.81      5.11 o 
   1  13   5        0.91        8.65      8.65 o 
   2  13   5       18.78       26.09      8.69 o 
   3  13   5        7.99       15.95      7.63 o 
   4  13   5        3.98       17.00      6.87 o 
  -1  14   5        1.11        0.31      6.44 o 
   0  14   5        1.71        5.27      5.27 o 
 -12   0   6        8.20       14.01      8.95 o 
 -10   0   6      162.87      186.57     12.73 o 
  -8   0   6       61.78       86.38      7.98 o 
  -6   0   6     1333.03     1265.80     17.15 o 
  -4   0   6        4.88        0.84      3.38 o 
  -2   0   6     7566.19     6428.87    115.63 o 
   0   0   6      223.49      228.31      5.68 o 
   2   0   6      687.29      714.25     10.18 o 
   4   0   6        5.42        2.58      3.87 o 
   6   0   6        2.12        2.68      0.80 o 
   8   0   6       70.89       71.44      8.71 o 
  10   0   6        1.06        8.39      7.59 o 
 -12   1   6        1.00        8.99      8.61 o 
 -11   1   6        0.58        4.92      8.62 o 
 -10   1   6        4.05        7.76      8.62 o 
  -9   1   6       62.95       53.16      9.22 o 
  -8   1   6       41.83       45.57      7.08 o 
  -7   1   6        1.39        3.95      5.28 o 
  -6   1   6      124.37      106.25      6.97 o 
  -5   1   6       33.15       27.60      4.31 o 
  -4   1   6       21.82       18.96      3.87 o 
  -3   1   6      155.00      135.94      5.25 o 
  -2   1   6      218.74      202.63      5.32 o 
  -1   1   6      846.64     1022.61     10.96 o 
   0   1   6     4873.44     4526.98    283.43 o 
   1   1   6      505.38      572.49      8.88 o 
   2   1   6        1.89        3.13      3.13 o 
   3   1   6     1026.59     1178.99     14.08 o 
   4   1   6      469.41      514.03     10.55 o 
   5   1   6      256.45      246.87      8.86 o 
   6   1   6        4.80        4.46      5.80 o 
   7   1   6        3.07       12.91      5.79 o 
   8   1   6      137.77      143.44     10.12 o 
   9   1   6       29.73       36.21      8.51 o 
  10   1   6       15.82       20.08      8.03 o 
  11   1   6       13.16        9.86      8.40 o 
 -12   2   6        0.37        5.14      7.70 o 
 -11   2   6       41.15       33.12      9.29 o 
 -10   2   6        0.05        2.56      8.55 o 
  -9   2   6       35.18       33.05      8.81 o 
  -8   2   6       60.97       53.37      7.56 o 
  -7   2   6        1.80        0.88      5.31 o 
  -6   2   6      322.11      331.32     10.55 o 
  -5   2   6      626.33      602.77     11.34 o 
  -4   2   6      245.37      208.27      7.40 o 
  -3   2   6       40.22       40.90      3.95 o 
  -2   2   6       51.01       38.31      4.05 o 
  -1   2   6      418.30      373.97      7.18 o 
   0   2   6        7.40       11.56      2.98 o 
   1   2   6      807.34      833.25     10.84 o 
   2   2   6      287.46      278.70      7.66 o 
   3   2   6     3092.94     3216.15     23.32 o 
   4   2   6      189.79      213.44      7.57 o 
   5   2   6       11.17       12.10      4.93 o 
   6   2   6       16.68       26.55      6.30 o 
   7   2   6        1.10        6.73      6.73 o 
   8   2   6      102.12      118.69      9.71 o 
   9   2   6       40.99       35.77      8.08 o 
  10   2   6        6.45        5.60      8.00 o 
  11   2   6        6.67       12.69      7.97 o 
 -12   3   6        1.12        8.76      8.76 o 
 -11   3   6        0.29       10.88      8.46 o 
 -10   3   6       24.63       12.42      9.42 o 
  -9   3   6      157.24      186.03     11.94 o 
  -8   3   6      100.34      108.62      8.93 o 
  -7   3   6        5.18        3.12      5.80 o 
  -6   3   6       22.93       23.90      5.75 o 
  -5   3   6      374.38      363.92     10.54 o 
  -4   3   6       22.90       35.31      4.80 o 
  -3   3   6      800.53      806.47     12.74 o 
  -2   3   6       56.99       60.09      4.48 o 
  -1   3   6       53.21       72.36      4.55 o 
   0   3   6      286.18      279.60     15.69 o 
   1   3   6       96.42       90.34      5.18 o 
   2   3   6      266.98      242.73      7.65 o 
   3   3   6        8.39       14.67      5.78 o 
   4   3   6      146.29      156.80      7.62 o 
   5   3   6      136.38      121.32      7.66 o 
   6   3   6        0.09        6.33      6.33 o 
   7   3   6      609.38      704.35     17.08 o 
   8   3   6        5.06        8.79      8.79 o 
   9   3   6       21.39        2.95      8.87 o 
  10   3   6        0.12        5.13      7.89 o 
 -11   4   6        4.64       13.13      8.36 o 
 -10   4   6        5.31        6.38      8.49 o 
  -9   4   6      138.66      141.05     11.90 o 
  -8   4   6      473.62      478.31     15.24 o 
  -7   4   6      121.10      118.93      9.42 o 
  -6   4   6      102.07       88.33      7.59 o 
  -5   4   6      184.16      188.75      8.40 o 
  -4   4   6       22.40       33.72      5.25 o 
  -3   4   6     1127.61      976.54     13.59 o 
  -2   4   6      630.10      694.00     11.07 o 
  -1   4   6     1106.03     1302.72     14.65 o 
   0   4   6       47.61       57.21      3.25 o 
   1   4   6       75.18       54.66      4.71 o 
   2   4   6      117.23      145.85      6.71 o 
   3   4   6     1240.42     1207.53     16.12 o 
   4   4   6      218.71      182.74      8.55 o 
   5   4   6        0.67        6.79      5.42 o 
   6   4   6       17.48       23.90      7.66 o 
   7   4   6        0.69        8.92      7.59 o 
   8   4   6       92.92       75.69     10.44 o 
   9   4   6        1.64        0.83      7.88 o 
  10   4   6        1.15       20.82      6.94 o 
 -11   5   6       34.21       34.18      9.32 o 
 -10   5   6       89.09       98.67     10.03 o 
  -9   5   6       24.22       32.31      9.17 o 
  -8   5   6       53.48       76.76      9.37 o 
  -7   5   6      204.52      186.15     10.80 o 
  -6   5   6       29.50       25.56      5.83 o 
  -5   5   6      431.63      405.17     11.59 o 
  -4   5   6      600.16      574.09     11.94 o 
  -3   5   6        7.72        0.87      4.81 o 
  -2   5   6      700.24      658.02     11.81 o 
  -1   5   6      187.97      233.01      8.03 o 
   0   5   6       67.62      132.53     30.18 o 
   1   5   6       15.07       15.12      4.25 o 
   2   5   6        1.46       15.07      4.88 o 
   3   5   6      586.54      538.74     12.09 o 
   4   5   6       28.38       39.21      6.31 o 
   5   5   6        1.23        6.78      5.87 o 
   6   5   6      860.53     1037.12     19.78 o 
   7   5   6      124.88      131.92     11.03 o 
   8   5   6       21.13       31.62      8.54 o 
   9   5   6        7.18        3.64      8.91 o 
  10   5   6        2.80       10.05      7.07 o 
 -11   6   6        1.10        2.25      8.23 o 
 -10   6   6        5.77        1.22      8.54 o 
  -9   6   6       25.92       17.59      9.44 o 
  -8   6   6       60.38       64.50      9.72 o 
  -7   6   6        6.44       15.22      6.72 o 
  -6   6   6       62.76       48.96      7.63 o 
  -5   6   6       40.93       53.29      6.72 o 
  -4   6   6      584.56      548.37     12.91 o 
  -3   6   6       72.02       78.90      7.93 o 
  -2   6   6      964.52      958.26     14.89 o 
  -1   6   6       97.98      106.34      6.54 o 
   0   6   6      873.25      720.50     32.38 o 
   1   6   6      359.77      300.61      9.97 o 
   2   6   6       58.05       65.17      5.72 o 
   3   6   6        0.39        4.02      5.82 o 
   4   6   6       79.09       85.55      8.10 o 
   5   6   6      563.99      503.67     15.28 o 
   6   6   6       82.64       54.54     10.19 o 
   7   6   6       19.84       12.13      8.22 o 
   8   6   6        0.49       12.07      7.90 o 
   9   6   6        3.85        8.59      8.59 o 
  10   6   6        0.87        5.32      7.80 o 
 -10   7   6        0.93        0.39      8.60 o 
  -9   7   6        0.55        5.83      8.33 o 
  -8   7   6        0.11        0.86      8.22 o 
  -7   7   6        4.37        3.98      7.53 o 
  -6   7   6        5.23        0.89      6.72 o 
  -5   7   6        4.19       10.76      6.28 o 
  -4   7   6       97.94       70.68      8.05 o 
  -3   7   6      255.63      237.82      9.79 o 
  -2   7   6       50.17       45.05      6.19 o 
  -1   7   6      100.81       93.89      6.99 o 
   0   7   6      114.76       90.80      5.90 o 
   1   7   6       39.67       31.37      6.18 o 
   2   7   6      304.56      317.85     10.61 o 
   3   7   6        0.41        6.28      5.38 o 
   4   7   6       53.30       69.37      8.05 o 
   5   7   6       89.73       89.98      8.86 o 
   6   7   6        0.64       10.88      7.83 o 
   7   7   6       81.90      104.17     10.12 o 
   8   7   6       33.68       36.91      8.42 o 
   9   7   6        3.55        7.81      7.81 o 
 -10   8   6        0.60        4.06      8.13 o 
  -9   8   6        9.30       16.77      8.38 o 
  -8   8   6        3.33       10.08      8.39 o 
  -7   8   6        6.46        7.80      7.80 o 
  -6   8   6       76.29       82.52      9.71 o 
  -5   8   6        1.36        6.69      6.69 o 
  -4   8   6       21.11       22.34      7.15 o 
  -3   8   6       30.09       28.16      6.71 o 
  -2   8   6      124.81      141.52      8.92 o 
  -1   8   6      124.09      145.42      8.45 o 
   0   8   6      295.32      302.35     15.18 o 
   1   8   6      184.96      176.52      9.48 o 
   2   8   6       61.61       68.88      7.61 o 
   3   8   6      191.43      170.63      9.80 o 
   4   8   6       70.77       86.45      9.71 o 
   5   8   6      161.72      112.02      9.55 o 
   6   8   6        0.13        0.43      8.45 o 
   7   8   6        0.14        0.81      7.71 o 
   8   8   6        2.39        3.81      7.63 o 
   9   8   6       10.69        9.42      8.37 o 
  -9   9   6        2.90        1.13      8.27 o 
  -8   9   6        7.01        8.82      8.42 o 
  -7   9   6        0.98        2.51      8.36 o 
  -6   9   6        1.81        0.43      8.59 o 
  -5   9   6       32.79       22.74      8.30 o 
  -4   9   6      140.27      129.82     10.60 o 
  -3   9   6       22.13       26.63      7.55 o 
  -2   9   6      278.95      257.41     12.48 o 
  -1   9   6      154.12      182.69      9.80 o 
   0   9   6        8.20        6.89      6.67 o 
   1   9   6       20.56       16.87      6.49 o 
   2   9   6       24.74       31.05      7.76 o 
   3   9   6       33.19       41.60      8.22 o 
   4   9   6        9.41       25.30      7.72 o 
   5   9   6        2.87        1.26      7.97 o 
   6   9   6        8.33       13.39      8.52 o 
   7   9   6        2.99        8.48      7.32 o 
   8   9   6       12.82       13.22      8.57 o 
  -8  10   6       15.91       16.90      8.63 o 
  -7  10   6       47.79       54.77      9.52 o 
  -6  10   6       14.02       21.44      8.65 o 
  -5  10   6       29.00       24.51      8.02 o 
  -4  10   6       42.77       45.51      9.01 o 
  -3  10   6       33.87       38.99      8.22 o 
  -2  10   6       41.24       38.68      7.82 o 
  -1  10   6      145.31      140.25     11.26 o 
   0  10   6      184.99      173.81     10.76 o 
   1  10   6      121.18      111.78     10.64 o 
   2  10   6       31.77       49.95      7.97 o 
   3  10   6        1.03       10.33      7.44 o 
   4  10   6        5.79       13.52      7.78 o 
   5  10   6        3.38        2.01      7.60 o 
   6  10   6        0.00        3.44      7.28 o 
   7  10   6        3.36        1.08      7.55 o 
  -7  11   6       18.73       29.09      8.46 o 
  -6  11   6        2.17       14.71      7.35 o 
  -5  11   6        0.43        6.01      8.41 o 
  -4  11   6        5.02       15.14      7.77 o 
  -3  11   6        5.68        8.69      7.46 o 
  -2  11   6       33.96       36.08      8.71 o 
  -1  11   6        0.93        7.76      7.76 o 
   0  11   6        2.08        2.83      6.31 o 
   1  11   6       12.73       17.28      9.50 o 
   2  11   6       41.79       35.48      9.38 o 
   3  11   6       48.68       61.14      9.01 o 
   4  11   6       18.16       17.69      7.68 o 
   5  11   6        6.00       14.90      8.20 o 
   6  11   6       22.85       26.17      7.78 o 
  -6  12   6        0.23        4.60      8.50 o 
  -5  12   6        0.29        2.96      7.77 o 
  -4  12   6       12.94        8.37      7.99 o 
  -3  12   6        7.79        3.47      8.10 o 
  -2  12   6        0.66        4.62      7.33 o 
  -1  12   6        8.03        4.91      7.56 o 
   0  12   6        0.12        5.95      5.95 o 
   1  12   6        2.06        8.59      8.59 o 
   2  12   6        1.71       13.54      7.73 o 
   3  12   6        3.44        8.47      8.47 o 
   4  12   6        0.19        3.89      7.07 o 
   5  12   6        5.22        9.48      7.78 o 
  -4  13   6       15.79        0.69      8.59 o 
  -3  13   6       19.10       34.61      7.69 o 
  -2  13   6        8.49        7.67      7.67 o 
  -1  13   6        0.11        3.41      6.83 o 
   0  13   6        1.24        0.71      5.89 o 
   1  13   6        0.74        8.67      8.67 o 
   2  13   6        2.13        8.81      8.81 o 
   3  13   6       12.65       22.20      7.07 o 
 -11   0   7       27.32       11.40      9.71 o 
  -9   0   7      121.64      128.93     10.10 o 
  -7   0   7      135.54      120.97     11.44 o 
  -5   0   7        5.70        8.05      3.81 o 
  -3   0   7      371.40      436.74      8.04 o 
  -1   0   7    59428.18    60047.77    385.88 o 
   1   0   7       41.80       49.87      4.07 o 
   3   0   7     6139.10     5978.17     31.99 o 
   5   0   7      106.40       96.99      7.00 o 
   7   0   7       90.54      102.32     10.14 o 
   9   0   7       91.93       94.07     10.08 o 
  11   0   7       46.06       47.32      8.18 o 
 -12   1   7       19.34       18.09      8.86 o 
 -11   1   7        0.09       12.12      8.48 o 
 -10   1   7        0.05       13.19      8.08 o 
  -9   1   7        7.00        7.45      7.45 o 
  -8   1   7       45.52       43.69      7.06 o 
  -7   1   7        0.64        4.83      5.27 o 
  -6   1   7      188.83      224.16      8.71 o 
  -5   1   7       20.17       15.12      4.32 o 
  -4   1   7      375.56      374.36      8.67 o 
  -3   1   7     3414.21     3573.43     22.72 o 
  -2   1   7      613.33      542.28      8.82 o 
  -1   1   7      582.31      463.49      7.83 o 
   0   1   7      379.26      343.45     45.95 o 
   1   1   7      750.60      887.86     11.10 o 
   2   1   7      498.68      434.26      8.55 o 
   3   1   7      200.63      208.49      7.49 o 
   4   1   7       36.98       59.80      5.28 o 
   5   1   7      485.85      581.65     12.88 o 
   6   1   7        2.76        4.01      5.81 o 
   7   1   7       11.62       15.16      6.70 o 
   8   1   7       12.20        5.70      7.46 o 
   9   1   7        0.00       10.99      7.19 o 
  10   1   7        4.58        1.99      7.91 o 
 -12   2   7       15.26       11.37      8.80 o 
 -11   2   7        2.08        3.63      8.88 o 
 -10   2   7       39.47       28.23     10.27 o 
  -9   2   7      468.89      468.39     15.88 o 
  -8   2   7       64.77       55.14      8.00 o 
  -7   2   7       66.09       64.29      7.09 o 
  -6   2   7       43.31       51.42      6.16 o 
  -5   2   7       79.46      106.48      6.55 o 
  -4   2   7      216.65      216.86      7.44 o 
  -3   2   7      348.37      341.67      7.98 o 
  -2   2   7      205.09      220.56      6.75 o 
  -1   2   7      986.23     1067.68     12.00 o 
   0   2   7      937.86     1013.29      8.37 o 
   1   2   7        4.69        2.33      3.25 o 
   2   2   7      117.87      122.29      5.89 o 
   3   2   7       92.89       99.35      5.76 o 
   4   2   7      382.70      454.22     10.24 o 
   5   2   7       15.87       15.23      5.82 o 
   6   2   7      121.94      127.88      8.55 o 
   7   2   7       21.17       13.43      7.17 o 
   8   2   7       64.78       90.08      9.67 o 
   9   2   7       13.41        8.43      8.86 o 
  10   2   7        9.51       11.03      7.48 o 
 -11   3   7        9.84       16.92      8.86 o 
 -10   3   7       44.65       56.90      9.41 o 
  -9   3   7       11.09        6.19      7.95 o 
  -8   3   7       94.50      102.86      8.94 o 
  -7   3   7      371.50      374.21     12.52 o 
  -6   3   7        3.61        3.55      4.88 o 
  -5   3   7       39.14       49.65      5.71 o 
  -4   3   7     2183.15     2323.84     21.22 o 
  -3   3   7      777.39      815.22     12.00 o 
  -2   3   7     1285.12     1223.08     14.11 o 
  -1   3   7     1382.46     1335.04     14.02 o 
   0   3   7      147.80      158.36      5.32 o 
   1   3   7      720.36      738.89     11.72 o 
   2   3   7      114.09      106.26      5.90 o 
   3   3   7     1808.84     1991.69     20.16 o 
   4   3   7       40.68       46.02      5.37 o 
   5   3   7       15.83        8.55      5.40 o 
   6   3   7        0.02        2.70      6.32 o 
   7   3   7        8.36        0.89      8.05 o 
   8   3   7       60.60       50.27      9.62 o 
   9   3   7       59.93       42.62      8.77 o 
  10   3   7        0.07        9.30      7.75 o 
 -11   4   7        0.01        2.78      8.34 o 
 -10   4   7       90.45       97.65     10.19 o 
  -9   4   7        4.87        4.85      8.36 o 
  -8   4   7        0.14        1.80      6.72 o 
  -7   4   7       36.01       37.26      7.63 o 
  -6   4   7       33.00       24.08      6.25 o 
  -5   4   7      586.04      668.45     13.29 o 
  -4   4   7     1438.57     1338.93     17.22 o 
  -3   4   7       15.52        9.69      4.85 o 
  -2   4   7      301.35      304.68      8.09 o 
  -1   4   7      876.67     1036.79     13.70 o 
   0   4   7      343.09      283.32      5.90 o 
   1   4   7      787.73      804.96     12.70 o 
   2   4   7      348.18      319.27      9.52 o 
   3   4   7      246.64      275.94      9.35 o 
   4   4   7      219.65      194.03      8.96 o 
   5   4   7       39.79       43.27      6.77 o 
   6   4   7      969.01      987.30     18.96 o 
   7   4   7      368.89      335.87     14.68 o 
   8   4   7       50.81       70.37      9.50 o 
   9   4   7        1.86        0.00      7.78 o 
  10   4   7       17.52        9.44      7.92 o 
 -11   5   7        0.22        0.77      8.91 o 
 -10   5   7        5.41        1.67      8.34 o 
  -9   5   7       63.15       95.10     10.91 o 
  -8   5   7        8.12       11.60      6.70 o 
  -7   5   7       10.93        1.35      6.75 o 
  -6   5   7      120.35      106.23      8.52 o 
  -5   5   7      235.10      242.08      9.79 o 
  -4   5   7       21.39       24.69      5.29 o 
  -3   5   7      705.13      662.37     12.32 o 
  -2   5   7       32.36       30.10      4.87 o 
  -1   5   7       10.03       10.91      4.54 o 
   0   5   7      241.50      304.48      6.86 o 
   1   5   7      481.18      437.07     10.84 o 
   2   5   7      581.72      608.47     12.62 o 
   3   5   7       24.30       23.94      4.88 o 
   4   5   7       14.61        9.40      5.82 o 
   5   5   7       70.09      107.44      8.99 o 
   6   5   7      254.47      191.38     12.08 o 
   7   5   7       52.70       75.44      9.65 o 
   8   5   7       17.61       38.08      8.03 o 
   9   5   7       43.94       37.85      9.16 o 
  10   5   7        6.11        5.81      8.72 o 
 -11   6   7        1.28        2.60      8.20 o 
 -10   6   7        0.95        0.81      8.11 o 
  -9   6   7       14.78       35.53      8.56 o 
  -8   6   7       63.07       79.41      9.71 o 
  -7   6   7       33.10       36.68      8.05 o 
  -6   6   7       41.15       40.37      7.63 o 
  -5   6   7      318.47      352.68     12.07 o 
  -4   6   7      869.59      881.08     16.44 o 
  -3   6   7       75.85       83.04      7.47 o 
  -2   6   7      328.91      370.93     10.08 o 
  -1   6   7      141.49      184.16      8.04 o 
   0   6   7        8.94       10.96      3.77 o 
   1   6   7        0.94        3.78      5.19 o 
   2   6   7        0.80        0.00      4.44 o 
   3   6   7      666.56      780.01     15.04 o 
   4   6   7        6.94        3.57      6.25 o 
   5   6   7      237.46      211.17     11.61 o 
   6   6   7      123.44      128.36     10.58 o 
   7   6   7        1.01        2.16      9.45 o 
   8   6   7       38.04       31.22      9.04 o 
   9   6   7       26.12       31.79      8.42 o 
 -10   7   7       13.42       32.70      8.17 o 
  -9   7   7        2.45        8.30      8.30 o 
  -8   7   7       34.53       22.91      8.64 o 
  -7   7   7        0.10       15.02      7.52 o 
  -6   7   7        0.95       12.93      6.70 o 
  -5   7   7       87.59       71.94      8.49 o 
  -4   7   7      188.12      197.65     10.24 o 
  -3   7   7      203.93      170.53      9.27 o 
  -2   7   7      220.70      243.00      9.63 o 
  -1   7   7      117.28       99.29      7.01 o 
   0   7   7       11.51       18.12      5.73 o 
   1   7   7       55.34       81.88      7.53 o 
   2   7   7        5.11        2.19      6.10 o 
   3   7   7        9.96        6.16      6.16 o 
   4   7   7      304.72      272.86     11.54 o 
   5   7   7       80.10       92.06      9.69 o 
   6   7   7       17.95       14.68      9.50 o 
   7   7   7       33.13       11.26      8.34 o 
   8   7   7        9.57       14.20      7.50 o 
   9   7   7        3.02        5.81      7.27 o 
 -10   8   7        0.27        2.21      8.08 o 
  -9   8   7        8.40       29.40      7.94 o 
  -8   8   7        8.28        8.36      8.36 o 
  -7   8   7       43.36       50.99      9.93 o 
  -6   8   7        0.03        0.88      7.92 o 
  -5   8   7      208.82      202.86     11.10 o 
  -4   8   7      178.99      182.34     10.23 o 
  -3   8   7       40.97       42.11      7.09 o 
  -2   8   7       15.16        1.32      6.17 o 
  -1   8   7       62.90       56.16      6.97 o 
   0   8   7       13.21       18.05      4.61 o 
   1   8   7       66.43       50.57      7.81 o 
   2   8   7        0.45        2.56      5.56 o 
   3   8   7       39.42       33.32      7.46 o 
   4   8   7      176.10      213.87     11.84 o 
   5   8   7       36.07       47.01      8.19 o 
   6   8   7       25.77       23.88      8.80 o 
   7   8   7       16.72       25.22      8.00 o 
   8   8   7        0.48        0.00      7.85 o 
  -9   9   7        2.31        0.00      7.48 o 
  -8   9   7        0.16        1.20      8.37 o 
  -7   9   7       50.00       67.08     10.00 o 
  -6   9   7       57.76       55.69      9.85 o 
  -5   9   7       81.13       67.10      9.15 o 
  -4   9   7      110.12      124.88     10.12 o 
  -3   9   7        3.41       10.15      7.06 o 
  -2   9   7      345.23      358.11     13.24 o 
  -1   9   7        6.94        5.26      7.02 o 
   0   9   7        2.03        2.32      4.98 o 
   1   9   7        0.51       11.31      6.53 o 
   2   9   7       40.15       31.80      7.31 o 
   3   9   7       28.65       46.52      7.82 o 
   4   9   7       44.72       59.56      8.13 o 
   5   9   7       21.07        0.42      7.92 o 
   6   9   7        1.08        0.40      7.63 o 
   7   9   7        1.09       12.50      7.19 o 
   8   9   7        1.43        0.00      8.01 o 
  -8  10   7       15.97       22.74      8.57 o 
  -7  10   7       37.19       36.70      9.47 o 
  -6  10   7        0.88       11.08      7.79 o 
  -5  10   7        6.02        2.94      7.16 o 
  -4  10   7       54.07       57.38      8.99 o 
  -3  10   7       17.97       23.35      8.21 o 
  -2  10   7       92.11       86.56      9.13 o 
  -1  10   7       50.07       35.30      9.15 o 
   0  10   7      314.24      311.96      9.55 o 
   1  10   7       55.70       48.38      8.64 o 
   2  10   7      478.33      381.59     14.98 o 
   3  10   7       19.93        7.17      8.43 o 
   4  10   7        0.21        7.82      7.42 o 
   5  10   7        1.91        7.95      7.95 o 
   6  10   7        0.55        3.39      7.18 o 
   7  10   7        4.02        1.76      7.39 o 
  -7  11   7        3.43        6.22      8.04 o 
  -6  11   7        7.77       12.32      8.46 o 
  -5  11   7       27.97       17.55      8.77 o 
  -4  11   7        0.02       10.62      7.36 o 
  -3  11   7        5.26        8.29      8.29 o 
  -2  11   7       61.36       75.67      8.78 o 
  -1  11   7       69.42       77.30      9.61 o 
   0  11   7       84.29      104.68      7.24 o 
   1  11   7        4.79       10.40      7.70 o 
   2  11   7      161.78      154.13     11.06 o 
   3  11   7        0.05        5.92      7.88 o 
   4  11   7        5.90       14.28      7.72 o 
   5  11   7        0.96        7.04      7.04 o 
   6  11   7       21.24       37.57      7.65 o 
  -6  12   7        1.32        2.11      7.38 o 
  -5  12   7        0.18        0.60      6.99 o 
  -4  12   7        1.32        3.04      7.98 o 
  -3  12   7        0.14        8.13      8.13 o 
  -2  12   7        3.56        0.39      7.79 o 
  -1  12   7        0.13        7.71      7.71 o 
   0  12   7       26.19       25.24      5.90 o 
   1  12   7        1.31        8.21      8.21 o 
   2  12   7       20.01       22.52      8.63 o 
   3  12   7        1.56        0.36      7.91 o 
   4  12   7        6.84        2.81      7.73 o 
   5  12   7        3.36       11.74      7.38 o 
  -4  13   7        0.01        6.17      7.54 o 
  -3  13   7        7.94        8.75      8.05 o 
  -2  13   7        1.25        9.14      7.39 o 
  -1  13   7        0.01        7.25      7.60 o 
   0  13   7        8.52       12.19      5.36 o 
   1  13   7       38.06       50.53      8.71 o 
   2  13   7       19.34       20.77      9.15 o 
   3  13   7        1.97        6.48      7.13 o 
 -12   0   8       89.06       71.34     11.26 o 
 -10   0   8      247.71      266.86     14.46 o 
  -8   0   8      113.59      121.21     10.98 o 
  -6   0   8       32.75       20.13      5.57 o 
  -4   0   8      257.01      262.45      8.05 o 
  -2   0   8     1945.20     2100.46     17.07 o 
   0   0   8      248.34      273.54      7.03 o 
   2   0   8       80.48       51.38      4.43 o 
   4   0   8        0.53        0.87      4.79 o 
   6   0   8      236.38      221.98      9.73 o 
   8   0   8       10.39        7.80      7.80 o 
  10   0   8        0.55        4.64      8.13 o 
 -12   1   8        8.91        0.00      8.70 o 
 -11   1   8        4.37        9.20      9.20 o 
 -10   1   8      144.42      151.46     11.88 o 
  -9   1   8      105.85       93.04     10.04 o 
  -8   1   8       22.50       18.94      6.61 o 
  -7   1   8      128.45      127.81      8.78 o 
  -6   1   8       18.25       20.05      5.66 o 
  -5   1   8      300.66      341.62      9.55 o 
  -4   1   8     1111.81     1124.99     14.42 o 
  -3   1   8      798.90      745.42     11.45 o 
  -2   1   8     1267.16     1334.53     14.10 o 
  -1   1   8     1608.76     1685.96     15.29 o 
   0   1   8     1642.48     1630.32    114.78 o 
   1   1   8      277.61      251.68      7.31 o 
   2   1   8      215.49      184.15      7.21 o 
   3   1   8       89.71       83.09      5.74 o 
   4   1   8      399.53      436.69     10.61 o 
   5   1   8      182.08      165.54      8.45 o 
   6   1   8       27.26       28.62      6.27 o 
   7   1   8       39.43       43.22      7.58 o 
   8   1   8       95.21       81.22     10.04 o 
   9   1   8        4.10        9.62      7.11 o 
  10   1   8        6.35       16.71      8.16 o 
 -12   2   8        5.33        9.49      8.77 o 
 -11   2   8       16.51       27.38      8.86 o 
 -10   2   8       45.24       41.42     10.68 o 
  -9   2   8      158.73      153.62     11.01 o 
  -8   2   8       22.74       22.68      7.11 o 
  -7   2   8       37.86       29.29      7.10 o 
  -6   2   8       52.03       54.21      6.17 o 
  -5   2   8        7.64       14.47      4.38 o 
  -4   2   8      997.78     1061.81     14.58 o 
  -3   2   8      253.38      311.45      8.03 o 
  -2   2   8      778.18      781.90     11.24 o 
  -1   2   8     1025.79     1001.80     12.38 o 
   0   2   8      513.84      552.92      6.95 o 
   1   2   8      931.26     1049.28     13.42 o 
   2   2   8       62.55       43.19      5.00 o 
   3   2   8       29.22       30.31      4.45 o 
   4   2   8       33.59       43.20      5.79 o 
   5   2   8      425.40      409.52     12.13 o 
   6   2   8       32.36       37.37      6.76 o 
   7   2   8       29.44       42.03      6.71 o 
   8   2   8       59.33       68.14      9.61 o 
   9   2   8       38.04       37.11      8.75 o 
  10   2   8       12.35        8.49      8.49 o 
 -11   3   8        3.03        9.23      9.23 o 
 -10   3   8        0.44       22.63      8.53 o 
  -9   3   8        0.01        2.22      7.51 o 
  -8   3   8       89.29       81.84      8.94 o 
  -7   3   8       27.81       21.01      6.71 o 
  -6   3   8      115.21      114.22      8.00 o 
  -5   3   8      132.33      122.37      7.51 o 
  -4   3   8        1.67        3.09      4.86 o 
  -3   3   8       82.74       86.37      5.82 o 
  -2   3   8      269.59      327.06      8.16 o 
  -1   3   8      107.28       92.30      5.79 o 
   0   3   8      931.58      994.70     10.50 o 
   1   3   8      699.97      726.30     12.11 o 
   2   3   8      478.85      482.26     10.53 o 
   3   3   8        3.54        0.89      4.47 o 
   4   3   8      171.19      189.20      8.50 o 
   5   3   8       13.05        2.26      5.39 o 
   6   3   8       16.88       11.71      6.77 o 
   7   3   8       36.77       12.49      8.46 o 
   8   3   8       28.75       20.38      8.67 o 
   9   3   8        0.02        0.82      7.82 o 
  10   3   8        0.75        2.28      7.21 o 
 -11   4   8        2.12        4.74      8.31 o 
 -10   4   8       38.75       31.33      9.73 o 
  -9   4   8       43.66       38.27     10.56 o 
  -8   4   8       72.45       63.57      8.95 o 
  -7   4   8       51.23       42.21      7.19 o 
  -6   4   8       50.30       48.71      6.71 o 
  -5   4   8       45.25       47.93      6.21 o 
  -4   4   8        5.94        7.96      6.64 o 
  -3   4   8      290.33      313.29      8.92 o 
  -2   4   8       31.72       36.75      4.99 o 
  -1   4   8      196.37      177.02      7.23 o 
   0   4   8        0.33        0.22      7.32 o 
   1   4   8      243.67      225.65      8.41 o 
   2   4   8      277.35      301.26      9.63 o 
   3   4   8     1022.47     1104.47     16.59 o 
   4   4   8      164.48      161.87      8.94 o 
   5   4   8       17.08        8.09      6.75 o 
   6   4   8        0.12        8.52      8.52 o 
   7   4   8      396.01      376.44     15.93 o 
   8   4   8        7.97       16.68      7.69 o 
   9   4   8       11.13       24.60      8.06 o 
  10   4   8        1.32        8.10      8.10 o 
 -11   5   8        1.78       15.80      8.09 o 
 -10   5   8        7.05        5.82      8.73 o 
  -9   5   8       13.26       30.03      9.14 o 
  -8   5   8       14.93       24.06      8.46 o 
  -7   5   8       33.56       38.17      8.08 o 
  -6   5   8      107.79       94.14      8.52 o 
  -5   5   8      305.03      320.85     11.15 o 
  -4   5   8      344.05      446.57     11.96 o 
  -3   5   8       14.44       22.60      5.31 o 
  -2   5   8       88.45       93.18      6.30 o 
  -1   5   8      290.32      306.13      9.11 o 
   0   5   8      145.37      110.15      4.85 o 
   1   5   8       21.76       19.22      5.16 o 
   2   5   8      322.65      354.61     10.98 o 
   3   5   8      260.43      252.86      9.77 o 
   4   5   8      363.08      293.63     11.14 o 
   5   5   8        0.24        0.45      6.71 o 
   6   5   8        7.81       11.11      8.43 o 
   7   5   8      142.18      126.62     11.32 o 
   8   5   8        2.59        6.68      7.93 o 
   9   5   8       27.16       34.78      8.98 o 
 -10   6   8        0.56        7.28      8.07 o 
  -9   6   8       64.85       28.59     10.24 o 
  -8   6   8        3.06        6.61      7.04 o 
  -7   6   8       10.67        4.46      7.60 o 
  -6   6   8       36.45       35.84      8.50 o 
  -5   6   8      107.91       95.49      8.48 o 
  -4   6   8      119.89      105.03      8.42 o 
  -3   6   8      909.36      986.97     15.92 o 
  -2   6   8      397.47      357.60     10.67 o 
  -1   6   8      128.08      127.59      7.71 o 
   0   6   8       88.63      102.85      5.32 o 
   1   6   8       18.90       20.19      5.63 o 
   2   6   8       33.86       34.00      5.45 o 
   3   6   8        8.54       11.87      5.71 o 
   4   6   8       10.04        0.45      7.07 o 
   5   6   8        7.17       11.94      7.52 o 
   6   6   8       72.83      104.89     10.49 o 
   7   6   8       39.31       24.21      9.35 o 
   8   6   8       26.19       16.58      8.08 o 
   9   6   8        0.06        7.86      8.23 o 
 -10   7   8       18.32       24.38      8.51 o 
  -9   7   8        8.04        6.62      8.26 o 
  -8   7   8       24.48       18.95      9.05 o 
  -7   7   8        1.23        6.17      7.50 o 
  -6   7   8        1.46        1.34      6.68 o 
  -5   7   8       70.75       59.24      8.90 o 
  -4   7   8      120.20       86.02      8.86 o 
  -3   7   8        2.27        2.63      5.72 o 
  -2   7   8      184.91      155.93      8.79 o 
  -1   7   8       91.09      108.87      8.03 o 
   0   7   8       41.01       30.13      5.38 o 
   1   7   8       14.38       14.04      6.08 o 
   2   7   8        0.19        0.45      5.35 o 
   3   7   8      275.40      256.69     10.41 o 
   4   7   8        0.97        1.31      6.55 o 
   5   7   8        4.22        3.04      7.83 o 
   6   7   8      180.38      161.33     11.10 o 
   7   7   8        0.91       15.20      8.21 o 
   8   7   8        0.71        5.81      7.73 o 
   9   7   8        6.18        2.12      8.12 o 
  -9   8   8        8.34       22.12      8.29 o 
  -8   8   8        8.80       24.57      8.32 o 
  -7   8   8       25.22       16.36      8.60 o 
  -6   8   8      339.05      361.85     14.91 o 
  -5   8   8       24.98       26.94      7.95 o 
  -4   8   8      374.37      416.19     14.15 o 
  -3   8   8       86.88       90.59      7.91 o 
  -2   8   8        1.22        1.75      6.11 o 
  -1   8   8        4.45        2.61      6.10 o 
   0   8   8      219.84      203.26     10.96 o 
   1   8   8        4.85       13.34      5.98 o 
   2   8   8        0.01        4.33      5.63 o 
   3   8   8        1.65        2.55      5.97 o 
   4   8   8      136.05      135.26      9.45 o 
   5   8   8        3.89        6.79      8.06 o 
   6   8   8       78.96       61.06      9.90 o 
   7   8   8       20.93       32.60      9.03 o 
   8   8   8       12.87        2.55      8.38 o 
  -9   9   8        3.73       16.68      8.15 o 
  -8   9   8        0.43       12.29      8.72 o 
  -7   9   8        2.19        5.80      8.70 o 
  -6   9   8        0.50        6.40      8.09 o 
  -5   9   8      101.93      107.05     10.40 o 
  -4   9   8       48.42       47.17      9.61 o 
  -3   9   8        0.28        0.44      7.43 o 
  -2   9   8       13.86       16.52      7.39 o 
  -1   9   8       88.26       88.56      8.17 o 
   0   9   8       87.22       61.22      6.24 o 
   1   9   8       78.06       72.84      8.82 o 
   2   9   8       29.04       38.95      7.05 o 
   3   9   8       10.44       16.34      7.55 o 
   4   9   8       73.46      106.14     10.07 o 
   5   9   8        0.02        6.16      7.39 o 
   6   9   8        8.91       10.63      7.09 o 
   7   9   8        0.02        6.29      8.14 o 
  -8  10   8        7.74       18.47      8.13 o 
  -7  10   8        3.63       10.18      8.22 o 
  -6  10   8       30.59       19.98      9.37 o 
  -5  10   8        3.07        8.37      7.94 o 
  -4  10   8        4.62        8.08      8.08 o 
  -3  10   8       23.32       24.45      8.58 o 
  -2  10   8       12.24        0.00      8.59 o 
  -1  10   8       46.34       41.86      9.40 o 
   0  10   8      126.11      117.29     14.45 o 
   1  10   8       61.04       71.52      9.67 o 
   2  10   8       14.60       19.87      7.55 o 
   3  10   8        3.50        8.22      8.22 o 
   4  10   8        5.86        0.41      7.30 o 
   5  10   8        1.61        6.65      7.04 o 
   6  10   8        0.00        3.69      7.40 o 
   7  10   8        0.04        9.90      7.18 o 
  -7  11   8        0.88        0.72      7.96 o 
  -6  11   8        2.33        4.58      8.01 o 
  -5  11   8        1.43        0.79      7.92 o 
  -4  11   8        5.01        1.63      8.12 o 
  -3  11   8        4.41       12.79      7.84 o 
  -2  11   8       99.19       83.74     10.42 o 
  -1  11   8        7.47       16.70      7.52 o 
   0  11   8        0.00        1.73      5.86 o 
   1  11   8      297.49      309.70     14.52 o 
   2  11   8       30.21       34.65      8.87 o 
   3  11   8        7.22        7.94      7.94 o 
   4  11   8        4.66       24.93      7.66 o 
   5  11   8        1.39        1.09      7.29 o 
  -6  12   8        1.78        5.91      7.31 o 
  -5  12   8        0.94       12.05      6.94 o 
  -4  12   8        0.07        7.93      8.31 o 
  -3  12   8        0.02        4.63      7.72 o 
  -2  12   8        0.99        0.00      7.82 o 
  -1  12   8        0.77        1.58      7.85 o 
   0  12   8        0.03        2.78      5.63 o 
   1  12   8        1.54        7.60      7.60 o 
   2  12   8       25.81       29.00      8.70 o 
   3  12   8       10.42        2.92      8.39 o 
   4  12   8        5.30        2.11      7.38 o 
  -3  13   8        0.43        2.45      7.70 o 
  -2  13   8        0.72       14.53      7.45 o 
  -1  13   8        0.59        4.94      7.42 o 
   0  13   8       66.78       88.51      6.74 o 
   1  13   8        1.27        6.28      7.84 o 
   2  13   8        2.39        3.32      7.64 o 
 -11   0   9       94.31       90.61     11.33 o 
  -9   0   9        3.65        8.63      8.63 o 
  -7   0   9       15.82       17.73      5.62 o 
  -5   0   9     1137.70     1157.26     15.85 o 
  -3   0   9     2378.51     2028.67     21.55 o 
  -1   0   9     6895.16     5864.18    130.71 o 
   1   0   9      695.54      698.26     13.00 o 
   3   0   9      142.49      149.03      7.88 o 
   5   0   9       48.60       53.74      7.05 o 
   7   0   9       58.23       46.24      7.92 o 
   9   0   9       35.96       32.02      9.44 o 
 -12   1   9       10.93        6.48      9.35 o 
 -11   1   9       68.00       59.26     11.14 o 
 -10   1   9       53.52       48.55     10.56 o 
  -9   1   9        0.02        7.40      7.40 o 
  -8   1   9       32.00       33.42      7.48 o 
  -7   1   9       11.64       13.17      6.15 o 
  -6   1   9       59.19       62.08      6.56 o 
  -5   1   9       76.23       91.63      6.55 o 
  -4   1   9     1170.53     1270.00     15.84 o 
  -3   1   9     5706.01     5717.20     31.56 o 
  -2   1   9       14.79       13.13      4.82 o 
  -1   1   9       29.45       36.54      4.35 o 
   0   1   9      128.92      133.40     17.97 o 
   1   1   9      282.08      280.22      8.17 o 
   2   1   9      202.68      185.31      7.22 o 
   3   1   9      903.50      890.36     14.27 o 
   4   1   9        1.66        8.86      4.88 o 
   5   1   9      126.35      144.54      8.03 o 
   6   1   9        3.11        0.45      5.82 o 
   7   1   9      142.07      130.21     10.66 o 
   8   1   9       46.91       61.98      8.66 o 
   9   1   9        0.00        8.66      7.43 o 
  10   1   9       10.80        7.98      7.98 o 
 -11   2   9        5.53       25.63      8.81 o 
 -10   2   9        4.99        9.78      9.78 o 
  -9   2   9        0.36        8.78      7.47 o 
  -8   2   9       39.38       42.66      7.56 o 
  -7   2   9       24.02        5.78      7.11 o 
  -6   2   9      128.58      127.02      7.96 o 
  -5   2   9        1.89        0.88      4.41 o 
  -4   2   9        0.16        4.88      4.88 o 
  -3   2   9        0.53        0.89      4.48 o 
  -2   2   9       97.87       88.06      5.81 o 
  -1   2   9        3.62        4.40      4.40 o 
   0   2   9      177.61      151.00      4.89 o 
   1   2   9      237.75      235.53      7.80 o 
   2   2   9       87.06      101.65      6.38 o 
   3   2   9       38.36       40.81      5.39 o 
   4   2   9       13.21       13.85      5.36 o 
   5   2   9        9.10        0.45      5.84 o 
   6   2   9      441.82      406.52     13.96 o 
   7   2   9       77.58       44.53      8.90 o 
   8   2   9        3.36        7.79      9.09 o 
   9   2   9       17.35       27.11      8.62 o 
  10   2   9        1.06        4.14      7.91 o 
 -11   3   9       26.74       15.16      9.17 o 
 -10   3   9       19.14       19.13      8.93 o 
  -9   3   9       65.42       62.08     10.12 o 
  -8   3   9      278.50      280.78     12.53 o 
  -7   3   9      163.07      155.83      9.85 o 
  -6   3   9        1.77       11.59      5.80 o 
  -5   3   9      208.29      210.83      9.33 o 
  -4   3   9        0.67        8.03      4.46 o 
  -3   3   9       55.25       63.15      5.86 o 
  -2   3   9      387.45      378.59      9.07 o 
  -1   3   9       16.92       15.57      4.00 o 
   0   3   9     3889.27     3990.90     90.57 o 
   1   3   9       60.16       50.88      5.56 o 
   2   3   9      161.60      210.04      8.27 o 
   3   3   9        3.71        6.31      4.95 o 
   4   3   9        0.00        1.35      4.48 o 
   5   3   9        6.56        0.90      6.30 o 
   6   3   9       28.94       30.10      7.19 o 
   7   3   9      225.10      238.65     12.86 o 
   8   3   9        0.81        6.45      8.58 o 
   9   3   9        3.56        6.48      8.51 o 
  10   3   9        3.41        0.37      8.13 o 
 -11   4   9        2.19        6.29      8.65 o 
 -10   4   9       13.75       10.95      8.85 o 
  -9   4   9       18.81       28.51      8.77 o 
  -8   4   9       50.24       57.22      8.94 o 
  -7   4   9       13.93       17.53      6.74 o 
  -6   4   9       33.13       34.49      6.27 o 
  -5   4   9        0.37        2.24      5.35 o 
  -4   4   9      308.07      314.08     10.27 o 
  -3   4   9       23.28       26.63      5.86 o 
  -2   4   9      664.34      736.82     12.78 o 
  -1   4   9      161.88      148.71      7.19 o 
   0   4   9      773.11      767.66      9.34 o 
   1   4   9       80.26       70.75      6.05 o 
   2   4   9        7.26       10.16      5.08 o 
   3   4   9       81.46       62.99      7.20 o 
   4   4   9       65.27       68.00      7.16 o 
   5   4   9      519.68      547.53     15.26 o 
   6   4   9      187.95      167.92     11.16 o 
   7   4   9        0.05        2.62      9.21 o 
   8   4   9        0.58        2.54      8.01 o 
   9   4   9        0.06        1.19      7.52 o 
 -11   5   9        3.51        2.67      8.79 o 
 -10   5   9       11.13       10.34      8.26 o 
  -9   5   9        7.94        6.94      8.67 o 
  -8   5   9       90.48       91.15     11.12 o 
  -7   5   9        0.26        0.45      7.63 o 
  -6   5   9       52.84       52.93      8.07 o 
  -5   5   9      244.70      203.31     10.28 o 
  -4   5   9       97.41       78.87      7.58 o 
  -3   5   9       99.83      110.74      7.18 o 
  -2   5   9       45.45       30.91      5.46 o 
  -1   5   9        0.93        3.62      4.98 o 
   0   5   9     1492.58     1492.11     55.78 o 
   1   5   9      128.96      130.95      7.94 o 
   2   5   9      128.79      118.81      7.85 o 
   3   5   9        4.57        1.34      5.81 o 
   4   5   9      140.72      134.14      9.32 o 
   5   5   9      361.22      362.36     13.78 o 
   6   5   9       14.13        3.53      8.37 o 
   7   5   9      215.50      217.41     12.91 o 
   8   5   9        6.65        6.99      9.05 o 
   9   5   9        2.84        0.76      9.17 o 
 -10   6   9        4.72        8.02      8.42 o 
  -9   6   9       23.51       38.20      9.76 o 
  -8   6   9       33.06       36.42      8.33 o 
  -7   6   9        7.51        1.34      7.58 o 
  -6   6   9       38.08       51.89      8.49 o 
  -5   6   9      580.18      620.73     15.20 o 
  -4   6   9       30.02       21.33      6.67 o 
  -3   6   9       61.37       51.60      7.56 o 
  -2   6   9        1.07        8.55      4.95 o 
  -1   6   9       22.26       17.72      5.90 o 
   0   6   9       14.75       10.90      3.77 o 
   1   6   9      282.27      234.33      9.84 o 
   2   6   9      751.24      730.48     16.15 o 
   3   6   9        9.23       20.30      5.74 o 
   4   6   9      649.81      609.15     15.81 o 
   5   6   9      435.95      595.02     16.21 o 
   6   6   9      247.96      265.80     13.40 o 
   7   6   9       38.49       36.85      9.63 o 
   8   6   9        1.80        5.95      8.32 o 
   9   6   9        2.04        1.83      7.29 o 
 -10   7   9        7.56       10.74      8.44 o 
  -9   7   9        3.67        0.82      8.21 o 
  -8   7   9       46.82       70.30      9.43 o 
  -7   7   9        0.01        6.59      8.33 o 
  -6   7   9       49.87       48.34      8.87 o 
  -5   7   9      316.24      316.93     13.33 o 
  -4   7   9      506.92      552.60     14.62 o 
  -3   7   9      105.34      117.35      7.94 o 
  -2   7   9       56.57       49.22      7.10 o 
  -1   7   9        0.12        0.45      5.40 o 
   0   7   9       61.30       51.80      5.35 o 
   1   7   9      262.39      265.09     11.21 o 
   2   7   9       31.12       12.75      7.29 o 
   3   7   9       66.33       62.72      7.78 o 
   4   7   9        0.08       17.21      7.32 o 
   5   7   9      216.18      197.98     12.00 o 
   6   7   9      255.81      192.83     12.61 o 
   7   7   9       40.18       45.57      9.68 o 
   8   7   9        0.02        4.15      7.55 o 
  -9   8   9        3.24        3.13      9.40 o 
  -8   8   9        3.22       19.02      7.85 o 
  -7   8   9       13.31       11.99      8.99 o 
  -6   8   9      238.11      231.19     13.08 o 
  -5   8   9       28.68       26.36      8.34 o 
  -4   8   9      141.20      153.79     10.54 o 
  -3   8   9        5.91       12.68      6.57 o 
  -2   8   9       38.38       34.45      6.98 o 
  -1   8   9       42.63       45.42      7.06 o 
   0   8   9       42.60       52.49      5.47 o 
   1   8   9      103.36      125.53      9.65 o 
   2   8   9        0.05        0.45      6.69 o 
   3   8   9       48.82       50.02      7.57 o 
   4   8   9       26.41       24.75      8.39 o 
   5   8   9       75.23       74.83      9.15 o 
   6   8   9        9.33       10.50      8.07 o 
   7   8   9        7.12        0.39      8.05 o 
   8   8   9        4.37        8.14      8.14 o 
  -9   9   9       13.67        4.39      8.80 o 
  -8   9   9        8.29       12.18      8.64 o 
  -7   9   9        2.26        5.34      8.63 o 
  -6   9   9        0.32        5.93      8.46 o 
  -5   9   9       19.74       14.19      8.16 o 
  -4   9   9       24.04       17.31      7.36 o 
  -3   9   9       32.84       55.75      8.20 o 
  -2   9   9      124.92      130.99      9.45 o 
  -1   9   9       77.44       53.93      8.13 o 
   0   9   9      440.40      467.66     14.13 o 
   1   9   9        0.70        2.23      7.57 o 
   2   9   9        2.26        7.71      7.29 o 
   3   9   9       30.47       39.30      7.69 o 
   4   9   9        0.00        2.84      6.91 o 
   5   9   9       17.60       25.56      7.59 o 
   6   9   9        0.00        7.29      7.29 o 
   7   9   9        1.01        7.90      7.55 o 
  -8  10   9        0.11        7.31      8.40 o 
  -7  10   9       13.44       13.58      8.92 o 
  -6  10   9        5.16        5.66      8.08 o 
  -5  10   9       31.59       28.20      8.71 o 
  -4  10   9       31.13       29.05      8.42 o 
  -3  10   9        3.66       11.00      8.03 o 
  -2  10   9      410.49      418.28     15.62 o 
  -1  10   9        9.60        9.17      8.33 o 
   0  10   9      158.57      166.52      8.06 o 
   1  10   9       13.30        7.57      8.40 o 
   2  10   9       50.49       49.95      9.26 o 
   3  10   9       13.53       13.99      7.01 o 
   4  10   9       16.27        9.35      8.18 o 
   5  10   9        0.07        7.95      7.95 o 
   6  10   9        1.55       10.75      7.53 o 
  -7  11   9        6.37        8.22      8.22 o 
  -6  11   9       26.23       40.40      8.31 o 
  -5  11   9        0.21        7.06      7.84 o 
  -4  11   9        0.90        1.21      8.03 o 
  -3  11   9        0.99        6.12      7.73 o 
  -2  11   9       31.66       33.14      8.59 o 
  -1  11   9        0.70        6.50      7.71 o 
   0  11   9       24.50       17.24      5.89 o 
   1  11   9        6.99       16.55      8.27 o 
   2  11   9        8.94       10.29      7.71 o 
   3  11   9        9.87        1.87      7.47 o 
   4  11   9        3.67        4.43      7.39 o 
   5  11   9        2.11       12.69      6.70 o 
  -5  12   9        0.56        7.58      7.58 o 
  -4  12   9        0.92        4.11      8.59 o 
  -3  12   9        9.96       14.15      8.03 o 
  -2  12   9        2.52        0.77      7.74 o 
  -1  12   9        3.40        1.95      7.76 o 
   0  12   9       48.04       65.45     14.98 o 
   1  12   9       71.21       47.34     10.20 o 
   2  12   9       20.90       15.35      8.18 o 
   3  12   9        0.05        1.07      7.84 o 
   4  12   9       13.25        8.20      7.53 o 
  -3  13   9        3.91       10.06      7.29 o 
  -2  13   9        8.72       18.73      7.77 o 
  -1  13   9       19.71       25.26      8.18 o 
   0  13   9        4.22       16.45      6.25 o 
   1  13   9       31.64       57.10      8.60 o 
 -10   0  10      123.24      137.04     11.59 o 
  -8   0  10        0.74        2.58      6.49 o 
  -6   0  10      237.97      261.02      9.91 o 
  -4   0  10      996.89     1055.47     15.11 o 
  -2   0  10      548.43      602.90     12.05 o 
   0   0  10     4726.83     4592.57     65.93 o 
   2   0  10      491.57      557.61     11.13 o 
   4   0  10      379.65      414.02     12.33 o 
   6   0  10      507.90      541.11     15.51 o 
   8   0  10        5.44       10.23      7.67 o 
  10   0  10        0.28        1.48      8.11 o 
 -11   1  10      103.72       97.83     12.63 o 
 -10   1  10        9.06       16.36      8.38 o 
  -9   1  10       57.49       56.33      9.10 o 
  -8   1  10        1.34        3.95      6.15 o 
  -7   1  10        7.51       13.19      6.16 o 
  -6   1  10      167.29      163.40      8.34 o 
  -5   1  10       33.11       26.79      5.71 o 
  -4   1  10      238.88      245.85      9.27 o 
  -3   1  10     1549.03     1577.49     17.80 o 
  -2   1  10     2100.76     2175.11     19.95 o 
  -1   1  10       10.21       10.07      4.38 o 
   0   1  10      480.16      514.49     11.14 o 
   1   1  10        4.72        4.98      4.07 o 
   2   1  10      724.46      642.83     12.21 o 
   3   1  10      543.80      547.67     12.53 o 
   4   1  10      614.27      660.06     13.83 o 
   5   1  10       24.47       36.64      7.15 o 
   6   1  10       63.08       71.52      8.93 o 
   7   1  10       91.33       63.21      9.73 o 
   8   1  10        2.33        0.86      8.14 o 
   9   1  10        1.58       13.36      8.10 o 
  10   1  10       12.66       11.83      8.13 o 
 -11   2  10        3.03        7.15      8.74 o 
 -10   2  10        4.32        5.07      8.87 o 
  -9   2  10       22.07        5.68      7.87 o 
  -8   2  10       48.37       51.03      8.87 o 
  -7   2  10       95.80       97.02      8.01 o 
  -6   2  10       27.32       27.99      6.22 o 
  -5   2  10       85.45       88.52      6.68 o 
  -4   2  10      246.14      213.47      8.50 o 
  -3   2  10        0.37        5.39      4.49 o 
  -2   2  10      336.11      357.27      8.95 o 
  -1   2  10     2316.28     2471.07     21.44 o 
   0   2  10       46.60       39.66      3.80 o 
   1   2  10       42.26       36.62      5.95 o 
   2   2  10       86.14       78.56      6.40 o 
   3   2  10       13.96       10.36      4.96 o 
   4   2  10        1.96        3.59      5.38 o 
   5   2  10      147.38      138.44      8.98 o 
   6   2  10       15.49       23.77      7.18 o 
   7   2  10      118.57      126.57     10.62 o 
   8   2  10       34.20       29.10      8.99 o 
   9   2  10       21.37       24.98      8.05 o 
  10   2  10        2.92        4.03      8.05 o 
 -11   3  10        1.65        3.16      8.70 o 
 -10   3  10        7.20        4.65      8.87 o 
  -9   3  10       14.45        7.46      7.89 o 
  -8   3  10       46.25       46.39      8.92 o 
  -7   3  10        0.23        4.03      6.73 o 
  -6   3  10       42.66       27.75      6.72 o 
  -5   3  10       37.33       29.08      6.72 o 
  -4   3  10      104.55      106.20      7.21 o 
  -3   3  10       18.49        9.06      4.53 o 
  -2   3  10        7.98        4.98      4.98 o 
  -1   3  10       61.92       79.81      6.24 o 
   0   3  10      344.64      305.12      8.77 o 
   1   3  10      268.26      256.93      8.77 o 
   2   3  10       76.73       94.46      6.92 o 
   3   3  10        9.17       13.12      4.98 o 
   4   3  10      148.26      157.40      8.54 o 
   5   3  10        0.47        4.49      6.29 o 
   6   3  10       30.36       31.33      8.05 o 
   7   3  10      206.60      176.43     12.32 o 
   8   3  10        0.34        5.08      7.63 o 
   9   3  10        0.56       11.11      7.93 o 
 -11   4  10        0.48        5.06      8.17 o 
 -10   4  10        0.00        5.01      9.20 o 
  -9   4  10       70.72       68.97     10.04 o 
  -8   4  10        8.11       12.92      7.58 o 
  -7   4  10       35.08       40.86      8.08 o 
  -6   4  10      186.57      193.57     10.33 o 
  -5   4  10       56.72       38.56      7.18 o 
  -4   4  10      653.91      663.98     13.53 o 
  -3   4  10       16.57       14.08      4.54 o 
  -2   4  10        5.55        2.73      4.55 o 
  -1   4  10      620.91      601.73     11.70 o 
   0   4  10       59.34       56.93      4.53 o 
   1   4  10       72.04       53.00      6.51 o 
   2   4  10       26.10       24.10      5.57 o 
   3   4  10        0.29        5.43      4.98 o 
   4   4  10       13.16       17.52      5.28 o 
   5   4  10       33.77       31.73      8.04 o 
   6   4  10        0.04        2.65      7.54 o 
   7   4  10       95.08      101.11      9.98 o 
   8   4  10        0.01        3.73      7.88 o 
   9   4  10        2.93        3.47      8.11 o 
 -11   5  10        0.17        4.16      8.32 o 
 -10   5  10        9.69        5.74      9.02 o 
  -9   5  10       23.77       18.52      9.05 o 
  -8   5  10       13.35       25.23      8.85 o 
  -7   5  10      183.87      183.24     10.75 o 
  -6   5  10      634.02      710.57     17.08 o 
  -5   5  10        7.70       11.65      6.73 o 
  -4   5  10       18.63       12.57      6.28 o 
  -3   5  10      217.44      186.02      9.51 o 
  -2   5  10      385.73      332.46     10.51 o 
  -1   5  10       31.79       32.49      5.86 o 
   0   5  10        7.17        0.16      3.95 o 
   1   5  10       63.17       47.62      7.01 o 
   2   5  10      101.25       92.98      7.45 o 
   3   5  10       56.25       73.40      7.65 o 
   4   5  10      131.72      147.41      9.77 o 
   5   5  10      360.11      372.15     14.59 o 
   6   5  10       41.84       38.84      9.61 o 
   7   5  10       14.99        5.95      8.91 o 
   8   5  10        8.24        0.80      8.47 o 
   9   5  10        0.57        5.21      7.81 o 
 -10   6  10        0.44        9.13      9.13 o 
  -9   6  10       15.24        3.79      8.42 o 
  -8   6  10        2.55        8.28      8.28 o 
  -7   6  10       60.47       54.16      9.32 o 
  -6   6  10      110.41      118.80     10.28 o 
  -5   6  10      346.12      331.05     13.40 o 
  -4   6  10        7.85       11.16      6.25 o 
  -3   6  10      150.68      168.19      9.41 o 
  -2   6  10       85.88       75.72      7.25 o 
  -1   6  10      405.90      437.78     11.78 o 
   0   6  10        0.11        0.55      4.07 o 
   1   6  10       93.95       87.37      7.94 o 
   2   6  10        3.55        8.81      6.50 o 
   3   6  10       64.42       62.24      7.56 o 
   4   6  10      233.83      166.90     10.49 o 
   5   6  10        0.16        6.51      8.66 o 
   6   6  10       32.71       44.74     10.66 o 
   7   6  10       93.05       86.00     10.70 o 
   8   6  10        0.24        7.74      8.13 o 
 -10   7  10        8.81       12.88      8.34 o 
  -9   7  10       20.27       15.47      8.95 o 
  -8   7  10       31.95       36.17      8.94 o 
  -7   7  10        6.67        1.75      8.29 o 
  -6   7  10       25.16       21.64      7.95 o 
  -5   7  10      116.82      111.60     10.19 o 
  -4   7  10       53.70       68.56      8.41 o 
  -3   7  10       35.27       32.77      7.09 o 
  -2   7  10       23.53       45.13      7.15 o 
  -1   7  10        0.67        5.85      5.85 o 
   0   7  10       81.88       74.91      5.79 o 
   1   7  10      163.06      182.75     10.23 o 
   2   7  10        4.05        2.75      6.91 o 
   3   7  10       77.09       67.86      7.83 o 
   4   7  10        6.97       11.93      6.82 o 
   5   7  10      409.18      432.92     16.04 o 
   6   7  10       10.48       15.24      8.65 o 
   7   7  10        0.39        1.98      8.28 o 
   8   7  10        0.11        3.30      7.70 o 
  -9   8  10       13.31       18.19      8.52 o 
  -8   8  10        8.17       31.15      9.02 o 
  -7   8  10       33.89       19.10      9.34 o 
  -6   8  10       56.39       45.46      9.09 o 
  -5   8  10       31.80       25.31      8.72 o 
  -4   8  10      103.12      127.99      9.61 o 
  -3   8  10        0.06        6.98      6.98 o 
  -2   8  10       30.92       35.44      7.00 o 
  -1   8  10        3.11        6.64      6.64 o 
   0   8  10        5.11       12.99      4.79 o 
   1   8  10        3.57        6.88      6.88 o 
   2   8  10        9.52        4.98      6.79 o 
   3   8  10       10.49        4.20      6.31 o 
   4   8  10        1.68        7.42      7.00 o 
   5   8  10       64.18       91.00      9.75 o 
   6   8  10       23.46       19.31      8.27 o 
   7   8  10        0.47        5.96      8.57 o 
  -8   9  10        8.77        2.33      8.92 o 
  -7   9  10       11.60       18.71      8.13 o 
  -6   9  10        0.73        2.10      8.38 o 
  -5   9  10       57.54       66.01      8.94 o 
  -4   9  10       19.93       30.83      7.71 o 
  -3   9  10       19.28       18.38      7.27 o 
  -2   9  10       10.68        8.52      7.25 o 
  -1   9  10        1.05        3.43      6.86 o 
   0   9  10       23.94       22.05      5.77 o 
   1   9  10        2.57        5.78      7.57 o 
   2   9  10        0.04        3.94      7.47 o 
   3   9  10        0.87        1.20      7.22 o 
   4   9  10       17.27       11.03      7.87 o 
   5   9  10        0.00        5.81      7.35 o 
   6   9  10        6.57       11.52      7.80 o 
   7   9  10       39.34       28.77      9.01 o 
  -7  10  10        1.09        7.65      8.43 o 
  -6  10  10        5.33       12.38      7.98 o 
  -5  10  10        0.02        1.23      9.42 o 
  -4  10  10        5.43        8.71      7.06 o 
  -3  10  10       38.67       34.12      9.57 o 
  -2  10  10        2.46        6.21      8.27 o 
  -1  10  10      187.69      196.52     12.34 o 
   0  10  10        8.23        0.32      7.29 o 
   1  10  10        0.95        8.02      8.02 o 
   2  10  10        0.06        7.53      7.53 o 
   3  10  10       30.91       33.53      7.91 o 
   4  10  10        4.33        2.24      7.08 o 
   5  10  10        0.03        6.55      7.63 o 
   6  10  10        1.86        2.42      7.91 o 
  -6  11  10        6.75        2.60      8.18 o 
  -5  11  10        1.34        6.96      8.11 o 
  -4  11  10       15.22       22.53      7.90 o 
  -3  11  10        6.99        1.60      7.98 o 
  -2  11  10       19.14        8.37      7.96 o 
  -1  11  10       14.19       33.00      8.25 o 
   0  11  10        3.28        6.40      6.40 o 
   1  11  10        1.43        0.78      8.20 o 
   2  11  10       20.39       19.03      8.54 o 
   3  11  10        4.59        1.05      7.35 o 
   4  11  10        4.16        2.78      7.32 o 
   5  11  10        9.02       16.45      7.71 o 
  -5  12  10        1.05        2.49      7.10 o 
  -4  12  10       18.40        7.71      8.44 o 
  -3  12  10        4.67        6.75      7.86 o 
  -2  12  10       15.46       17.73      8.30 o 
  -1  12  10       40.09       48.91      8.96 o 
   0  12  10       86.94       74.47     16.65 o 
   1  12  10       24.15        9.94      7.46 o 
   2  12  10        6.16        5.21      7.29 o 
   3  12  10        4.31        7.74      7.74 o 
  -1  13  10        1.74        7.63      7.96 o 
   0  13  10        3.65        6.45      6.45 o 
 -11   0  11        6.80       12.64      9.58 o 
  -9   0  11       15.01        8.05      8.05 o 
  -7   0  11      220.06      220.26     10.39 o 
  -5   0  11       34.06       33.37      5.63 o 
  -3   0  11      193.46      200.52      8.70 o 
  -1   0  11       61.92       50.55      6.10 o 
   1   0  11       38.33       30.32      4.46 o 
   3   0  11      105.40      140.26      7.96 o 
   5   0  11      774.28      716.80     16.85 o 
   7   0  11       21.47       24.80      7.40 o 
   9   0  11       36.43       38.66      8.28 o 
 -11   1  11       67.97       69.03     11.32 o 
 -10   1  11       81.87       64.87     10.82 o 
  -9   1  11       47.09       48.27      9.05 o 
  -8   1  11        2.17        4.38      6.58 o 
  -7   1  11       40.62       42.28      7.49 o 
  -6   1  11      171.43      171.69      9.26 o 
  -5   1  11       23.03       30.53      5.75 o 
  -4   1  11       20.22       19.99      5.78 o 
  -3   1  11     2551.89     2706.51     24.25 o 
  -2   1  11     1358.28     1367.59     17.35 o 
  -1   1  11      426.42      472.45     10.62 o 
   0   1  11        1.53        1.84      0.52 o 
   1   1  11        0.02        0.00      4.52 o 
   2   1  11      179.77      205.71      9.04 o 
   3   1  11        4.12        4.48      4.93 o 
   4   1  11      703.25      668.11     15.22 o 
   5   1  11       18.58       19.66      7.15 o 
   6   1  11      208.92      205.41     11.59 o 
   7   1  11       44.22       51.28      8.32 o 
   8   1  11       28.13       13.10      9.72 o 
   9   1  11        2.32       17.03      7.52 o 
 -11   2  11        3.68        0.40      8.63 o 
 -10   2  11       36.82       55.30      9.22 o 
  -9   2  11        5.97        5.65      8.25 o 
  -8   2  11        0.03        0.45      7.53 o 
  -7   2  11       37.67       47.65      7.57 o 
  -6   2  11       57.72       64.26      7.14 o 
  -5   2  11       74.76       76.11      6.72 o 
  -4   2  11        5.07        6.76      4.95 o 
  -3   2  11       74.37       80.82      6.32 o 
  -2   2  11     2583.39     2650.63     24.01 o 
  -1   2  11        0.79        2.24      4.90 o 
   0   2  11      270.16      251.64     20.28 o 
   1   2  11      107.54      126.77      6.87 o 
   2   2  11       33.34       37.05      5.94 o 
   3   2  11      456.78      445.91     12.70 o 
   4   2  11       85.91      103.03      8.10 o 
   5   2  11       25.16       22.90      7.19 o 
   6   2  11       56.03       52.69      8.93 o 
   7   2  11      106.33      106.07     10.96 o 
   8   2  11       21.54       23.16      7.99 o 
   9   2  11       15.30       28.71      8.26 o 
 -11   3  11       16.72        9.37      9.37 o 
 -10   3  11       28.98       35.56      9.21 o 
  -9   3  11       16.69       20.91      8.27 o 
  -8   3  11       52.90       46.23      8.45 o 
  -7   3  11      205.13      183.27     11.20 o 
  -6   3  11      155.47      144.60      9.88 o 
  -5   3  11       70.41       83.74      7.65 o 
  -4   3  11        0.33       10.41      4.98 o 
  -3   3  11      241.60      263.75      9.57 o 
  -2   3  11      406.50      445.93     10.89 o 
  -1   3  11      106.03      119.27      6.73 o 
   0   3  11      197.47      209.16     14.92 o 
   1   3  11        7.83       17.08      4.61 o 
   2   3  11      413.11      403.34     12.02 o 
   3   3  11        0.00        4.55      5.91 o 
   4   3  11       24.54       21.63      7.21 o 
   5   3  11      126.54      148.94     10.32 o 
   6   3  11       78.59       79.72     10.22 o 
   7   3  11        0.99        2.60      8.69 o 
   8   3  11        2.98        0.42      8.74 o 
   9   3  11       21.24       28.21      8.50 o 
 -11   4  11        1.60       10.36      8.44 o 
 -10   4  11       12.95       21.11      9.11 o 
  -9   4  11       29.94       35.52      9.53 o 
  -8   4  11       36.85       40.82      8.42 o 
  -7   4  11      400.06      418.64     14.81 o 
  -6   4  11      423.16      425.35     13.96 o 
  -5   4  11        7.59       13.97      6.31 o 
  -4   4  11       37.89       44.40      6.80 o 
  -3   4  11       15.23       15.51      5.47 o 
  -2   4  11      246.08      267.18     10.03 o 
  -1   4  11       54.97       41.41      5.85 o 
   0   4  11       33.75       33.94      5.12 o 
   1   4  11      694.96      731.75     14.90 o 
   2   4  11       98.13      103.56      8.36 o 
   3   4  11      126.47      125.60      7.73 o 
   4   4  11        8.72        7.18      7.18 o 
   5   4  11       85.95      105.96      9.35 o 
   6   4  11        0.10        6.16      7.91 o 
   7   4  11        9.61        0.00      8.56 o 
   8   4  11       11.52        4.07      8.55 o 
   9   4  11        1.30        6.38      7.51 o 
 -10   5  11       16.61       42.54      8.91 o 
  -9   5  11        0.32        2.56      8.54 o 
  -8   5  11       46.69       51.49      8.80 o 
  -7   5  11       55.97       48.21      8.92 o 
  -6   5  11       98.10       92.85      8.96 o 
  -5   5  11       35.88       40.89      8.53 o 
  -4   5  11       40.68       42.42      7.22 o 
  -3   5  11      225.63      267.09     10.47 o 
  -2   5  11        1.88        2.29      5.02 o 
  -1   5  11       69.24       71.69      6.77 o 
   0   5  11       90.01       86.25      9.03 o 
   1   5  11      435.15      476.04     14.00 o 
   2   5  11       23.97       30.26      6.52 o 
   3   5  11      236.27      211.02     10.87 o 
   4   5  11      120.53      145.12     10.21 o 
   5   5  11        4.78       17.55      7.89 o 
   6   5  11      106.45      115.65     10.36 o 
   7   5  11        0.30        1.25      8.34 o 
   8   5  11        8.26       13.40      7.88 o 
 -10   6  11        0.63        7.83      8.62 o 
  -9   6  11        0.00        0.83      8.33 o 
  -8   6  11        3.81        7.36      8.22 o 
  -7   6  11       36.50       27.82      9.27 o 
  -6   6  11      117.21      105.06     10.24 o 
  -5   6  11      685.19      705.38     17.88 o 
  -4   6  11       17.82       28.19      6.72 o 
  -3   6  11       48.68       34.24      7.21 o 
  -2   6  11        4.14        2.28      5.90 o 
  -1   6  11        7.50        5.40      5.85 o 
   0   6  11      113.87      109.94     24.48 o 
   1   6  11       41.87       19.10      7.00 o 
   2   6  11       54.72       59.50      7.90 o 
   3   6  11      360.46      421.78     14.31 o 
   4   6  11      445.45      368.74     14.38 o 
   5   6  11       19.00        9.44      9.00 o 
   6   6  11        0.11        8.38      8.38 o 
   7   6  11        3.99        8.87      8.87 o 
   8   6  11        0.10        8.66      7.16 o 
 -10   7  11        0.69       13.80      7.83 o 
  -9   7  11       18.17       13.66      8.84 o 
  -8   7  11        1.29        2.95      8.42 o 
  -7   7  11        0.40        8.22      8.22 o 
  -6   7  11        2.66        4.83      8.77 o 
  -5   7  11       16.47       27.34      7.94 o 
  -4   7  11       73.83       70.70      9.28 o 
  -3   7  11       10.17       18.64      6.66 o 
  -2   7  11       39.63       34.02      7.16 o 
  -1   7  11       47.22       58.56      7.15 o 
   0   7  11       79.49       78.85      5.97 o 
   1   7  11        0.01        4.16      6.48 o 
   2   7  11       39.79       49.34      7.83 o 
   3   7  11        0.84        2.62      6.56 o 
   4   7  11       67.16       70.23      8.88 o 
   5   7  11       18.45       28.63      8.71 o 
   6   7  11        2.00        1.62      8.06 o 
   7   7  11        4.02        6.92      7.68 o 
   8   7  11        5.72       17.05      7.46 o 
  -9   8  11        0.58        1.91      8.39 o 
  -8   8  11        0.69        8.90      8.90 o 
  -7   8  11        1.73        9.24      7.97 o 
  -6   8  11        2.03        9.00      9.00 o 
  -5   8  11       35.48       23.80      8.65 o 
  -4   8  11       26.17       19.09      8.24 o 
  -3   8  11       97.88      101.75      9.13 o 
  -2   8  11       43.21       37.19      7.87 o 
  -1   8  11      200.71      187.79     10.99 o 
   0   8  11       31.80       25.35      6.55 o 
   1   8  11       45.64       31.89      8.20 o 
   2   8  11        3.93        3.63      7.26 o 
   3   8  11        0.07        1.69      6.76 o 
   4   8  11        0.00        1.22      7.32 o 
   5   8  11        1.56        4.76      7.15 o 
   6   8  11        8.17        5.75      8.04 o 
   7   8  11        0.23        6.14      7.58 o 
  -8   9  11       23.05       25.98      9.17 o 
  -7   9  11        0.04        8.83      8.83 o 
  -6   9  11        0.20        3.72      8.69 o 
  -5   9  11        0.65        2.11      7.98 o 
  -4   9  11        0.57        8.03      8.03 o 
  -3   9  11      126.43      137.56     11.01 o 
  -2   9  11        3.68        8.47      7.63 o 
  -1   9  11       14.59        2.14      8.09 o 
   0   9  11       43.84       31.86      6.14 o 
   1   9  11        0.04        8.39      7.07 o 
   2   9  11       25.00       17.20      7.93 o 
   3   9  11        4.80        3.61      7.63 o 
   4   9  11       29.65       15.78      8.08 o 
   5   9  11       21.49        2.62      8.24 o 
   6   9  11       17.58        8.24      8.24 o 
  -7  10  11       11.06       14.30      8.65 o 
  -6  10  11       14.41       18.85      8.64 o 
  -5  10  11        0.00        8.05      7.64 o 
  -4  10  11        2.33        8.15      8.15 o 
  -3  10  11       11.71       24.10      8.16 o 
  -2  10  11      199.28      237.26     12.62 o 
  -1  10  11      147.08      182.16     12.21 o 
   0  10  11       23.51       24.63      6.70 o 
   1  10  11      113.08       91.68     10.94 o 
   2  10  11       69.43       87.33      9.70 o 
   3  10  11        1.73        7.11      7.49 o 
   4  10  11       14.79       21.18      7.89 o 
   5  10  11        0.14        3.83      6.61 o 
  -6  11  11        2.42       14.95      7.65 o 
  -5  11  11        0.20        4.92      7.57 o 
  -4  11  11       20.08       22.42      8.11 o 
  -3  11  11        0.11        1.17      7.78 o 
  -2  11  11       12.89        8.12      8.12 o 
  -1  11  11        0.23        7.27      8.03 o 
   0  11  11       43.14       49.00      7.27 o 
   1  11  11        7.03        1.56      8.57 o 
   2  11  11        2.98       11.08      7.91 o 
   3  11  11       11.02        6.47      6.82 o 
   4  11  11        5.77        0.99      6.58 o 
  -4  12  11        0.34        3.21      7.52 o 
  -3  12  11        2.76        3.63      8.35 o 
  -2  12  11        2.80       12.35      7.99 o 
  -1  12  11       11.87       10.34      8.20 o 
   0  12  11        7.51        9.86      6.03 o 
   1  12  11        1.07        1.75      8.38 o 
   2  12  11        2.43        0.36      8.31 o 
 -10   0  12       69.93       59.06     10.11 o 
  -8   0  12       53.31       39.49      8.16 o 
  -6   0  12       52.61       58.34      7.40 o 
  -4   0  12       57.40       75.97      9.22 o 
  -2   0  12     6935.21     7174.38     39.65 o 
   0   0  12       24.58       40.84      8.95 o 
   2   0  12     1044.20     1118.27     17.46 o 
   4   0  12      256.21      247.87     11.06 o 
   6   0  12      215.25      195.79     11.86 o 
   8   0  12      124.25      104.33     11.13 o 
 -11   1  12        6.82        7.30      8.83 o 
 -10   1  12        0.08       10.28      8.22 o 
  -9   1  12       20.29       26.95      8.12 o 
  -8   1  12        0.00        4.36      6.55 o 
  -7   1  12       99.17       97.85      8.81 o 
  -6   1  12        6.62       22.60      6.21 o 
  -5   1  12       62.43       56.59      6.69 o 
  -4   1  12      161.60      140.64      8.51 o 
  -3   1  12      778.86      834.88     15.28 o 
  -2   1  12     1319.15     1292.38     17.94 o 
  -1   1  12     3199.29     3561.25     27.97 o 
   0   1  12        1.81        3.31      6.07 o 
   1   1  12       52.37       61.16      5.89 o 
   2   1  12       94.61      119.91      7.25 o 
   3   1  12       25.50       30.56      6.29 o 
   4   1  12       13.94       13.86      7.16 o 
   5   1  12       24.62       19.62      7.59 o 
   6   1  12       55.84       69.46      8.84 o 
   7   1  12        3.89        4.76      7.79 o 
   8   1  12        0.22        8.70      8.70 o 
   9   1  12        1.15        1.16      7.69 o 
 -11   2  12        1.06        5.02      8.50 o 
 -10   2  12        4.25        1.66      8.28 o 
  -9   2  12        5.09        9.92      7.76 o 
  -8   2  12       18.05       24.68      7.50 o 
  -7   2  12       13.58       17.80      6.68 o 
  -6   2  12       31.78       30.44      7.16 o 
  -5   2  12       15.78       28.80      5.85 o 
  -4   2  12       49.50       37.13      6.34 o 
  -3   2  12       55.60       55.35      6.81 o 
  -2   2  12      446.79      435.66     12.21 o 
  -1   2  12       33.23       29.65      5.84 o 
   0   2  12       41.86       38.47      4.80 o 
   1   2  12       30.95       26.56      5.50 o 
   2   2  12       26.32       24.25      6.41 o 
   3   2  12       46.47       47.16      7.26 o 
   4   2  12      350.71      344.20     13.06 o 
   5   2  12        3.40        7.16      7.16 o 
   6   2  12       90.10       96.15      9.75 o 
   7   2  12       20.58       25.08      9.08 o 
   8   2  12        5.12        2.48      8.66 o 
   9   2  12        1.39        8.40      8.40 o 
 -11   3  12        0.06        9.60      8.44 o 
 -10   3  12        2.30        9.09      9.09 o 
  -9   3  12        0.50        4.31      8.19 o 
  -8   3  12       64.38       71.62      9.28 o 
  -7   3  12      121.36      146.68      9.84 o 
  -6   3  12      202.75      203.36     10.80 o 
  -5   3  12       33.58       33.91      6.79 o 
  -4   3  12        0.20        5.92      5.92 o 
  -3   3  12       69.78       65.77      7.76 o 
  -2   3  12       10.63        9.08      5.45 o 
  -1   3  12       85.44       82.15      6.78 o 
   0   3  12       89.41       76.55      9.32 o 
   1   3  12       30.42       28.15      5.55 o 
   2   3  12       79.65       63.69      7.38 o 
   3   3  12       33.67       29.61      6.84 o 
   4   3  12      248.13      241.60     11.27 o 
   5   3  12       37.16       43.32      8.04 o 
   6   3  12       72.66       74.02      9.70 o 
   7   3  12      143.46      135.81     11.57 o 
   8   3  12       29.02       25.23      8.95 o 
   9   3  12       14.06        7.11      8.98 o 
 -11   4  12        0.05        1.51      8.29 o 
 -10   4  12        0.70        2.05      8.57 o 
  -9   4  12        8.53        6.00      8.57 o 
  -8   4  12        0.63        8.36      8.36 o 
  -7   4  12        2.52        8.04      8.04 o 
  -6   4  12        0.89       11.25      7.19 o 
  -5   4  12      412.93      418.05     13.12 o 
  -4   4  12       40.43       34.57      6.83 o 
  -3   4  12      147.01      117.13      8.69 o 
  -2   4  12      138.21      174.20      9.12 o 
  -1   4  12       11.84       10.39      5.42 o 
   0   4  12        0.17        0.02     12.30 o 
   1   4  12       84.59       86.82      7.89 o 
   2   4  12       27.39       29.23      6.97 o 
   3   4  12        8.45        5.01      6.84 o 
   4   4  12      372.82      364.70     13.90 o 
   5   4  12      254.38      271.43     13.73 o 
   6   4  12      164.21      173.96     12.62 o 
   7   4  12        8.23        7.98      8.83 o 
   8   4  12        8.39       15.09      8.34 o 
 -10   5  12       18.00       27.52      8.37 o 
  -9   5  12       25.79       38.39      9.29 o 
  -8   5  12       25.94       34.90      8.72 o 
  -7   5  12       96.95       79.89     10.65 o 
  -6   5  12       23.51        7.61      8.05 o 
  -5   5  12      222.47      233.49     11.70 o 
  -4   5  12       22.76       21.72      7.24 o 
  -3   5  12        6.45        5.01      6.38 o 
  -2   5  12        0.00        5.92      5.92 o 
  -1   5  12       24.78       28.44      6.32 o 
   0   5  12      160.49      130.17      6.10 o 
   1   5  12      655.86      689.86     16.32 o 
   2   5  12      288.35      295.41     12.56 o 
   3   5  12        8.48       19.03      7.25 o 
   4   5  12      222.98      264.00     12.41 o 
   5   5  12        1.42        9.57      7.83 o 
   6   5  12       21.24       45.08      8.93 o 
   7   5  12        1.42        0.41      8.17 o 
   8   5  12        0.19       12.27      7.66 o 
 -10   6  12       12.36       19.23      8.84 o 
  -9   6  12        0.01        1.23      8.63 o 
  -8   6  12        0.01        8.12      8.12 o 
  -7   6  12       85.19       68.30     10.07 o 
  -6   6  12       21.90       38.08      8.85 o 
  -5   6  12       55.10       58.33      9.35 o 
  -4   6  12      358.05      355.30     13.43 o 
  -3   6  12       19.93       32.02      7.22 o 
  -2   6  12       15.98       11.76      7.24 o 
  -1   6  12        8.38        0.90      6.29 o 
   0   6  12       47.46       34.23      4.93 o 
   1   6  12        6.73       14.86      6.50 o 
   2   6  12        0.01        6.49      6.49 o 
   3   6  12      184.38      213.47     11.64 o 
   4   6  12       20.34       17.78      7.80 o 
   5   6  12      223.55      167.87     11.87 o 
   6   6  12       75.46       91.85     11.12 o 
   7   6  12        4.59        8.65      8.65 o 
   8   6  12       14.79       20.78      8.02 o 
  -9   7  12        9.05        1.19      9.08 o 
  -8   7  12        8.43        8.30      8.30 o 
  -7   7  12        2.63        9.42      8.56 o 
  -6   7  12      100.34       99.18     11.32 o 
  -5   7  12       20.00       18.84      8.32 o 
  -4   7  12       52.98       43.59      8.37 o 
  -3   7  12       28.42       27.04      7.09 o 
  -2   7  12       46.37       43.70      7.58 o 
  -1   7  12       26.59       32.85      7.55 o 
   0   7  12      215.94      236.42     11.34 o 
   1   7  12       13.20       17.02      6.44 o 
   2   7  12        0.00        4.13      7.35 o 
   3   7  12        6.70       12.68      7.87 o 
   4   7  12       14.62       26.47      8.82 o 
   5   7  12        2.88        5.72      8.16 o 
   6   7  12        0.65        1.18      8.27 o 
   7   7  12       20.91        4.47      8.94 o 
  -9   8  12        0.59        1.12      7.85 o 
  -8   8  12       22.45       28.64      9.95 o 
  -7   8  12       10.49       25.66      8.69 o 
  -6   8  12       22.92       32.18      8.89 o 
  -5   8  12      101.70      108.33     11.14 o 
  -4   8  12       38.24       40.88      8.60 o 
  -3   8  12       77.81       99.88      9.08 o 
  -2   8  12        9.15       22.19      6.96 o 
  -1   8  12        0.57        3.48      7.40 o 
   0   8  12       10.27        8.84      5.50 o 
   1   8  12        0.58        7.67      7.67 o 
   2   8  12        3.67        4.50      7.65 o 
   3   8  12       16.77       19.84      8.02 o 
   4   8  12       10.30       14.05      7.23 o 
   5   8  12        0.08        3.88      7.37 o 
   6   8  12        0.65       14.49      7.80 o 
   7   8  12        6.79        8.69      8.69 o 
  -8   9  12        1.46        1.88      8.24 o 
  -7   9  12       38.41       10.64     10.64 o 
  -6   9  12        0.09        2.44      7.72 o 
  -5   9  12       11.43       19.45      9.11 o 
  -4   9  12        4.61       15.42      7.91 o 
  -3   9  12      178.10      211.17     12.13 o 
  -2   9  12       61.66       58.74      9.23 o 
  -1   9  12        3.11        4.20      8.40 o 
   0   9  12      159.81      186.02      8.44 o 
   1   9  12        4.35       10.94      7.87 o 
   2   9  12       12.01        5.68      7.87 o 
   3   9  12       59.16       52.56      9.22 o 
   4   9  12        5.95        2.27      7.18 o 
   5   9  12        0.71        5.08      7.26 o 
   6   9  12        1.77        4.48      7.59 o 
  -7  10  12        5.24       13.62      7.73 o 
  -6  10  12        0.54       13.07      8.07 o 
  -5  10  12        0.46        1.18      7.11 o 
  -4  10  12        0.03        8.38      8.38 o 
  -3  10  12        5.15        4.80      8.40 o 
  -2  10  12       96.77       91.92     10.39 o 
  -1  10  12      181.03      188.77     12.40 o 
   0  10  12       70.26       63.64      7.05 o 
   1  10  12      108.51       76.88     10.81 o 
   2  10  12        5.44        3.75      8.35 o 
   3  10  12       12.11       17.17      7.47 o 
   4  10  12       18.77       15.69      7.67 o 
   5  10  12       26.34       23.99      7.66 o 
  -6  11  12        7.48        9.95      7.81 o 
  -5  11  12        2.13        2.58      7.74 o 
  -4  11  12        1.38       10.90      7.89 o 
  -3  11  12       28.41       28.70      9.06 o 
  -2  11  12       57.30       43.21      9.39 o 
  -1  11  12        1.28        4.85      8.21 o 
   0  11  12        8.47        6.62      5.64 o 
   1  11  12        0.08        5.39      8.08 o 
   2  11  12        0.00        7.82      8.21 o 
   3  11  12        3.42        8.46      7.11 o 
  -3  12  12        0.07        2.80      7.35 o 
  -2  12  12        9.32       17.74      7.65 o 
  -1  12  12        1.19        7.85      7.85 o 
   0  12  12        3.25        3.06      9.93 o 
   1  12  12        0.00        4.82      7.24 o 
 -11   0  13       28.46       28.55      9.27 o 
  -9   0  13        9.38        0.42      7.92 o 
  -7   0  13       56.18       52.05      8.24 o 
  -5   0  13        7.19        7.94      5.74 o 
  -3   0  13     1210.11     1353.94     19.21 o 
  -1   0  13       92.12       84.67      7.13 o 
   1   0  13      745.93      782.74     14.82 o 
   3   0  13        4.88       17.76      5.77 o 
   5   0  13      769.35      816.88     19.37 o 
   7   0  13        0.01        6.35      7.62 o 
   9   0  13        0.89        2.22      7.40 o 
 -11   1  13       17.63       16.97      9.05 o 
 -10   1  13        2.29        7.30      7.69 o 
  -9   1  13        1.23        8.47      8.47 o 
  -8   1  13        1.15        7.82      7.82 o 
  -7   1  13      177.41      188.18     11.02 o 
  -6   1  13       55.76       58.70      8.00 o 
  -5   1  13        3.73       13.89      6.28 o 
  -4   1  13      663.81      652.63     14.46 o 
  -3   1  13        0.01        1.36      6.33 o 
  -2   1  13     2141.24     2235.87     24.06 o 
  -1   1  13      239.71      210.89      9.47 o 
   0   1  13       43.03       49.49      4.30 o 
   1   1  13        0.98        3.63      5.44 o 
   2   1  13       48.61       44.82      6.80 o 
   3   1  13       40.33       38.20      7.19 o 
   4   1  13      303.22      335.18     12.96 o 
   5   1  13       12.73       14.19      7.98 o 
   6   1  13        0.43        7.44      7.44 o 
   7   1  13       37.67       33.18      8.93 o 
   8   1  13        4.62       11.31      7.66 o 
   9   1  13       11.88        4.45      8.16 o 
 -11   2  13        1.52       19.69      8.33 o 
 -10   2  13        3.80        8.56      8.56 o 
  -9   2  13       15.06       22.19      8.53 o 
  -8   2  13        0.30        2.20      7.01 o 
  -7   2  13       65.27       75.08      8.88 o 
  -6   2  13        0.01       12.11      5.83 o 
  -5   2  13      241.20      238.86     10.86 o 
  -4   2  13        6.94        3.18      6.37 o 
  -3   2  13       70.64       65.21      7.75 o 
  -2   2  13      278.62      285.58     10.46 o 
  -1   2  13       60.84       51.66      6.35 o 
   0   2  13       22.64       30.19     10.02 o 
   1   2  13        5.04        0.46      5.50 o 
   2   2  13      161.49      164.27      9.15 o 
   3   2  13       78.56       83.41      8.16 o 
   4   2  13      205.09      216.09     12.14 o 
   5   2  13       18.76       32.03      8.01 o 
   6   2  13       66.85       56.93     10.51 o 
   7   2  13        5.59        2.97      8.06 o 
   8   2  13       44.47       36.56      9.24 o 
 -11   3  13        3.44        8.63      8.63 o 
 -10   3  13        0.06        3.25      8.53 o 
  -9   3  13       20.64       22.60      8.95 o 
  -8   3  13       41.69       39.47      8.77 o 
  -7   3  13      124.40      126.98     10.69 o 
  -6   3  13      220.97      211.03     11.25 o 
  -5   3  13        4.72        3.63      6.81 o 
  -4   3  13       42.00       26.48      7.31 o 
  -3   3  13       96.35       92.99      8.24 o 
  -2   3  13        3.90        2.29      5.93 o 
  -1   3  13       47.78       48.17      6.82 o 
   0   3  13      182.94      181.04     16.02 o 
   1   3  13       11.62        7.84      6.47 o 
   2   3  13       29.34       26.26      6.92 o 
   3   3  13      218.87      199.45     10.93 o 
   4   3  13      133.05      148.22      9.88 o 
   5   3  13       18.95       31.02      7.98 o 
   6   3  13       30.69       29.56      8.69 o 
   7   3  13       32.22       21.41      9.65 o 
   8   3  13        5.02        7.52      8.70 o 
 -10   4  13       32.84       36.06      9.21 o 
  -9   4  13       59.96       73.98     10.15 o 
  -8   4  13        2.72        2.61      8.28 o 
  -7   4  13       50.65       63.94      8.44 o 
  -6   4  13       85.76      101.85      8.97 o 
  -5   4  13        0.74        7.24      7.24 o 
  -4   4  13      135.12      138.12      9.57 o 
  -3   4  13       18.06       25.18      6.41 o 
  -2   4  13        0.18       10.49      5.47 o 
  -1   4  13      191.41      204.05      9.54 o 
   0   4  13       17.19       12.69      4.49 o 
   1   4  13       11.98       13.90      6.49 o 
   2   4  13      209.82      203.69     10.65 o 
   3   4  13       87.09       63.23      9.09 o 
   4   4  13       52.94       52.66      9.37 o 
   5   4  13       22.68        8.76      9.21 o 
   6   4  13       30.86        7.70      9.84 o 
   7   4  13       19.26       20.56      9.05 o 
   8   4  13        0.46       10.78      7.69 o 
 -10   5  13        1.97        0.39      8.20 o 
  -9   5  13       25.59       31.14      9.55 o 
  -8   5  13       24.57        6.04      9.48 o 
  -7   5  13        1.96        4.84      8.35 o 
  -6   5  13       34.65       20.03      8.90 o 
  -5   5  13      498.11      477.26     15.73 o 
  -4   5  13      114.74      128.05      9.50 o 
  -3   5  13      109.63      101.96      9.10 o 
  -2   5  13       47.43       35.91      7.72 o 
  -1   5  13       20.42       14.92      6.33 o 
   0   5  13       25.90       15.71      4.99 o 
   1   5  13       66.11       58.91      8.35 o 
   2   5  13      350.56      331.59     13.43 o 
   3   5  13       15.41        4.97      7.23 o 
   4   5  13      138.25      158.96     12.33 o 
   5   5  13        1.71        3.01      8.60 o 
   6   5  13        8.33       12.53      8.35 o 
   7   5  13       20.52       12.75      9.16 o 
   8   5  13       16.01       25.90      8.14 o 
 -10   6  13       29.77       36.09      9.40 o 
  -9   6  13        0.08        6.06      8.47 o 
  -8   6  13       27.50       30.78      8.85 o 
  -7   6  13       20.68       19.04      8.65 o 
  -6   6  13       34.14       33.81      8.78 o 
  -5   6  13       34.54       37.65      7.97 o 
  -4   6  13        5.69        4.91      7.59 o 
  -3   6  13      158.95      162.80     10.35 o 
  -2   6  13       38.90       34.67      7.65 o 
  -1   6  13      283.92      295.45     11.66 o 
   0   6  13        9.80        3.61      4.79 o 
   1   6  13       24.50       24.00      7.39 o 
   2   6  13      161.16      141.80     11.05 o 
   3   6  13      170.06      194.30     11.59 o 
   4   6  13       41.92       40.87      8.60 o 
   5   6  13        0.13        9.19      9.19 o 
   6   6  13        0.94        8.86      8.86 o 
   7   6  13        6.35        3.05      8.01 o 
  -9   7  13        0.09        8.12      7.73 o 
  -8   7  13        9.91       18.36      8.57 o 
  -7   7  13       29.16       29.94      9.28 o 
  -6   7  13       95.12       96.70     10.75 o 
  -5   7  13       36.58       40.82      8.68 o 
  -4   7  13       55.59       46.38      8.75 o 
  -3   7  13        3.04        5.73      7.05 o 
  -2   7  13       36.20       36.72      7.96 o 
  -1   7  13      228.49      222.72     11.91 o 
   0   7  13       38.83       30.33      6.22 o 
   1   7  13       24.16       29.65      7.75 o 
   2   7  13       39.48       49.54      8.63 o 
   3   7  13        2.60        0.44      7.83 o 
   4   7  13       52.53       45.31      8.73 o 
   5   7  13       28.09       15.22      8.00 o 
   6   7  13       12.87       17.26      8.81 o 
   7   7  13        1.85        0.36      7.91 o 
  -8   8  13       69.92       60.34     10.90 o 
  -7   8  13       43.60       47.11      9.75 o 
  -6   8  13        2.22        2.50      8.74 o 
  -5   8  13       30.90       37.14      8.86 o 
  -4   8  13       60.42       59.55      9.36 o 
  -3   8  13       94.52       79.20     10.27 o 
  -2   8  13      116.85      140.73     10.76 o 
  -1   8  13       40.82       42.11      8.15 o 
   0   8  13       20.25       19.87      5.34 o 
   1   8  13        0.28        2.67      7.59 o 
   2   8  13        8.10        1.34      7.56 o 
   3   8  13       22.84       25.59      8.81 o 
   4   8  13        0.02        1.19      7.53 o 
   5   8  13        0.32        3.40      7.57 o 
   6   8  13        5.02        6.47      8.98 o 
  -8   9  13        0.41        5.48      8.75 o 
  -7   9  13        0.53        1.54      8.47 o 
  -6   9  13        0.73        1.20      8.36 o 
  -5   9  13        0.39        4.05      7.70 o 
  -4   9  13       63.19       70.01      9.41 o 
  -3   9  13       18.29       15.64      8.64 o 
  -2   9  13        1.20        2.89      8.26 o 
  -1   9  13       72.84       60.75      9.50 o 
   0   9  13        5.99       10.29      6.01 o 
   1   9  13       32.48       49.94      9.47 o 
   2   9  13        3.03        9.88      8.15 o 
   3   9  13       20.63       31.04      8.76 o 
   4   9  13       14.90       13.34      7.78 o 
   5   9  13        5.39        5.97      7.38 o 
  -6  10  13        0.61        2.25      8.23 o 
  -5  10  13        3.72       17.67      7.68 o 
  -4  10  13        0.04        1.56      7.77 o 
  -3  10  13       23.00       18.74      8.98 o 
  -2  10  13       45.35       48.86      8.99 o 
  -1  10  13       31.77       39.86      8.60 o 
   0  10  13       23.80       38.13      6.22 o 
   1  10  13       27.83       24.06      9.78 o 
   2  10  13        0.49        8.16      8.16 o 
   3  10  13       19.06       10.36      8.14 o 
   4  10  13        7.89        6.11      7.80 o 
  -5  11  13        0.10        0.36      7.50 o 
  -4  11  13        6.06        4.00      7.99 o 
  -3  11  13       19.18       30.66      8.39 o 
  -2  11  13        0.51        1.09      8.00 o 
  -1  11  13        0.32        0.72      7.61 o 
   0  11  13        0.25        2.89      7.23 o 
   1  11  13        0.00        3.76      7.91 o 
   2  11  13       11.28        3.42      8.37 o 
   3  11  13        2.51        1.34      7.04 o 
  -2  12  13        1.36        2.00      7.97 o 
  -1  12  13        9.55        7.22      7.54 o 
   0  12  13        0.06        6.66      5.05 o 
 -10   0  14        0.00        7.46      7.85 o 
  -8   0  14        0.00        5.53      8.07 o 
  -6   0  14       29.60       39.58      7.48 o 
  -4   0  14       86.46      107.19      8.52 o 
  -2   0  14      522.18      524.18     14.43 o 
   0   0  14       12.40       15.54      4.20 o 
   2   0  14      407.46      368.34     12.52 o 
   4   0  14       60.91       66.85      8.79 o 
   6   0  14        7.50        1.28      8.55 o 
   8   0  14       61.78       50.61      9.34 o 
 -11   1  14        0.12        8.47      8.84 o 
 -10   1  14        5.01        5.18      7.96 o 
  -9   1  14       36.96       51.05      8.79 o 
  -8   1  14        1.38        0.86      8.19 o 
  -7   1  14        0.51        0.88      6.60 o 
  -6   1  14       90.56       95.83      8.91 o 
  -5   1  14        2.15        1.35      6.31 o 
  -4   1  14      178.79      165.83     10.45 o 
  -3   1  14       13.93       15.03      6.38 o 
  -2   1  14      136.13      106.95      9.11 o 
  -1   1  14        1.20        3.18      6.82 o 
   0   1  14        2.99        3.06      9.09 o 
   1   1  14      110.36       80.47      7.72 o 
   2   1  14       80.57       93.17      8.59 o 
   3   1  14      184.70      194.66     10.32 o 
   4   1  14      148.44      127.97     11.56 o 
   5   1  14        1.09        0.88      7.47 o 
   6   1  14      148.11      158.15     11.63 o 
   7   1  14        2.80        5.82      8.73 o 
   8   1  14        5.78        9.38      8.21 o 
 -11   2  14        1.62        1.48      8.13 o 
 -10   2  14       35.23       44.80      8.80 o 
  -9   2  14        6.17       10.10      8.41 o 
  -8   2  14       34.39       29.51      8.68 o 
  -7   2  14       48.33       55.76      8.85 o 
  -6   2  14        3.19       14.35      6.73 o 
  -5   2  14        0.53        1.36      6.81 o 
  -4   2  14       26.80       31.53      7.31 o 
  -3   2  14      434.72      425.87     13.30 o 
  -2   2  14        0.72        2.30      5.95 o 
  -1   2  14        2.92        4.10      6.40 o 
   0   2  14        3.40        1.37      4.20 o 
   1   2  14        2.13        3.21      5.50 o 
   2   2  14       12.83       10.96      6.39 o 
   3   2  14      166.99      166.72     11.75 o 
   4   2  14      203.26      196.45     11.61 o 
   5   2  14      119.46      115.77     10.13 o 
   6   2  14        9.13        8.61      8.61 o 
   7   2  14       23.27       41.02      9.12 o 
   8   2  14        0.19        8.15      8.15 o 
 -10   3  14       36.33       30.24      9.55 o 
  -9   3  14        0.67        6.72      8.81 o 
  -8   3  14       11.49        2.18      8.67 o 
  -7   3  14       49.26       47.81      8.85 o 
  -6   3  14       67.64       77.62      8.97 o 
  -5   3  14        5.56        7.70      6.81 o 
  -4   3  14      306.17      314.01     12.81 o 
  -3   3  14     1275.44     1340.77     21.19 o 
  -2   3  14       10.78       18.32      6.88 o 
  -1   3  14      154.90      149.59      9.60 o 
   0   3  14      157.35      142.98      6.82 o 
   1   3  14      242.85      246.00     11.54 o 
   2   3  14        3.15        1.84      6.89 o 
   3   3  14      171.42      150.00     10.43 o 
   4   3  14        2.73       12.49      7.13 o 
   5   3  14       70.88       68.76     10.07 o 
   6   3  14      186.83      195.99     12.81 o 
   7   3  14       15.02       24.95      9.00 o 
   8   3  14        0.98        1.15      8.01 o 
 -10   4  14        5.82       21.15      8.22 o 
  -9   4  14        0.06        1.25      8.30 o 
  -8   4  14        5.89        1.73      8.61 o 
  -7   4  14        9.57        3.08      7.92 o 
  -6   4  14        4.42        2.67      7.59 o 
  -5   4  14        4.43       16.24      6.78 o 
  -4   4  14        0.00        1.37      7.29 o 
  -3   4  14       91.26       89.70      8.70 o 
  -2   4  14        3.02        2.73      6.40 o 
  -1   4  14      112.92      109.47      8.67 o 
   0   4  14        1.41        0.00      4.53 o 
   1   4  14      285.78      270.19     12.03 o 
   2   4  14        4.26        7.82      7.82 o 
   3   4  14       61.35       62.84      8.59 o 
   4   4  14       28.90       35.83      8.84 o 
   5   4  14      422.03      398.61     16.45 o 
   6   4  14       10.33       13.83      8.81 o 
   7   4  14       15.16        9.19      9.19 o 
   8   4  14        0.03        6.68      7.41 o 
 -10   5  14        2.91        8.00      8.00 o 
  -9   5  14        3.21       10.17      8.54 o 
  -8   5  14       10.34        9.75      8.48 o 
  -7   5  14        1.75        3.91      7.82 o 
  -6   5  14        2.33        3.53      7.95 o 
  -5   5  14        0.22        1.79      8.04 o 
  -4   5  14      109.92      113.64      9.92 o 
  -3   5  14       44.71       34.47      8.61 o 
  -2   5  14        2.51        8.16      6.35 o 
  -1   5  14       32.14       29.88      6.80 o 
   0   5  14       85.28       84.27      8.21 o 
   1   5  14      158.11      184.16     10.62 o 
   2   5  14       20.15        3.67      8.26 o 
   3   5  14      121.17      134.52     10.76 o 
   4   5  14      418.01      473.94     16.57 o 
   5   5  14        7.69       13.96      8.46 o 
   6   5  14       51.76       63.23     10.20 o 
   7   5  14        1.60        0.77      8.49 o 
  -9   6  14       16.97       25.21      9.45 o 
  -8   6  14       29.32       35.15      9.51 o 
  -7   6  14        6.15        1.71      8.09 o 
  -6   6  14       67.91       66.40      9.55 o 
  -5   6  14      174.06      175.30     11.87 o 
  -4   6  14       23.38       21.29      7.98 o 
  -3   6  14        1.24        2.67      7.15 o 
  -2   6  14        9.39       12.97      7.16 o 
  -1   6  14      103.57       94.73      8.93 o 
   0   6  14       12.85        7.11      5.57 o 
   1   6  14        7.59        1.38      7.33 o 
   2   6  14      101.34      138.40     10.47 o 
   3   6  14       63.39       73.23      9.26 o 
   4   6  14        5.35       24.64      8.06 o 
   5   6  14       51.99       54.87      9.01 o 
   6   6  14        1.25        9.01      7.83 o 
   7   6  14        2.48        4.05      8.45 o 
  -9   7  14        6.72       21.83      8.28 o 
  -8   7  14       11.92       17.55      8.37 o 
  -7   7  14        0.31        2.08      8.68 o 
  -6   7  14        0.96        6.35      8.03 o 
  -5   7  14       80.21      100.30     10.29 o 
  -4   7  14       15.91       18.61      8.22 o 
  -3   7  14       94.38      114.35      9.60 o 
  -2   7  14        0.02        0.00      7.01 o 
  -1   7  14       12.42        5.69      7.87 o 
   0   7  14       42.79       31.24      6.09 o 
   1   7  14        5.50       10.82      7.21 o 
   2   7  14        1.18        2.68      7.62 o 
   3   7  14        6.04        9.02      8.16 o 
   4   7  14        4.94        4.91      8.18 o 
   5   7  14        8.40        3.51      8.21 o 
   6   7  14       39.46       47.14      9.28 o 
  -8   8  14        0.47        1.90      8.71 o 
  -7   8  14       41.07       51.14      9.11 o 
  -6   8  14        1.17        0.41      8.56 o 
  -5   8  14        2.71        8.70      8.70 o 
  -4   8  14        8.98        5.02      8.37 o 
  -3   8  14        0.42        5.91      7.60 o 
  -2   8  14       64.55       82.23      9.33 o 
  -1   8  14       96.57       88.62      9.75 o 
   0   8  14       66.06       71.15     10.49 o 
   1   8  14       43.84       26.79      8.78 o 
   2   8  14        2.30        7.85      7.85 o 
   3   8  14        3.45       19.42      7.84 o 
   4   8  14        0.64        7.77      7.77 o 
   5   8  14       28.31       35.30      8.45 o 
   6   8  14        7.78        3.10      7.94 o 
  -7   9  14       18.71       24.31      8.60 o 
  -6   9  14        1.47       13.95      8.14 o 
  -5   9  14       20.16       18.60      8.71 o 
  -4   9  14       41.42       38.42      9.20 o 
  -3   9  14       76.36       63.29     10.08 o 
  -2   9  14       27.52       29.15      9.72 o 
  -1   9  14        0.24        2.03      8.51 o 
   0   9  14       16.41       10.63      6.36 o 
   1   9  14       20.70        7.60      8.86 o 
   2   9  14        9.53       13.83      7.96 o 
   3   9  14       19.85       21.51      8.61 o 
   4   9  14       25.87       24.99      8.32 o 
   5   9  14        3.22        6.44      7.46 o 
  -6  10  14        7.02        5.44      7.97 o 
  -5  10  14        1.79        2.98      8.19 o 
  -4  10  14        0.14        5.28      7.92 o 
  -3  10  14       19.72       26.19      8.35 o 
  -2  10  14       15.13       22.83      8.74 o 
  -1  10  14       19.31       21.69      9.13 o 
   0  10  14       54.75       49.03      6.78 o 
   1  10  14       21.51        6.36      9.14 o 
   2  10  14       19.44        7.14      8.71 o 
   3  10  14        0.22        3.62      7.97 o 
  -4  11  14        6.26        8.38      7.68 o 
  -3  11  14        5.02        9.83      7.72 o 
  -2  11  14       18.20        8.06      9.11 o 
  -1  11  14        0.33        4.54      8.03 o 
   0  11  14        0.05        5.83      5.83 o 
   1  11  14        0.41       10.60      7.67 o 
   2  11  14        0.29       10.62      7.33 o 
  -9   0  15        2.62        6.11      8.13 o 
  -7   0  15        4.77        7.79      7.36 o 
  -5   0  15        3.59        2.25      7.16 o 
  -3   0  15     1124.34     1217.18     20.53 o 
  -1   0  15       46.92       49.03      6.82 o 
   1   0  15       54.47       38.21      8.09 o 
   3   0  15       11.26       11.91      7.50 o 
   5   0  15        0.63       19.32      8.15 o 
   7   0  15        2.19       15.25      7.23 o 
 -10   1  15        1.66        3.50      8.18 o 
  -9   1  15        8.61       15.24      8.65 o 
  -8   1  15       11.81       16.67      8.11 o 
  -7   1  15       36.98       31.96      8.31 o 
  -6   1  15       27.27       13.81      8.02 o 
  -5   1  15       14.84       18.07      7.23 o 
  -4   1  15      118.77       97.74     10.05 o 
  -3   1  15       14.86        8.26      7.34 o 
  -2   1  15       17.55       16.06      7.34 o 
  -1   1  15       13.93       14.19      7.32 o 
   0   1  15       45.70       42.40     14.15 o 
   1   1  15      167.25      187.34     10.00 o 
   2   1  15      128.67      113.63      9.92 o 
   3   1  15      227.59      217.17     12.05 o 
   4   1  15      135.20      139.95     11.00 o 
   5   1  15       61.24       64.05      9.95 o 
   6   1  15        0.64        3.79      7.60 o 
   7   1  15        0.24        5.24      8.06 o 
   8   1  15        7.37        8.26      8.26 o 
 -10   2  15       14.02       12.12      8.60 o 
  -9   2  15        0.00        0.42      7.85 o 
  -8   2  15       54.16       62.64      9.01 o 
  -7   2  15        0.86        7.91      7.91 o 
  -6   2  15       48.19       39.37      8.94 o 
  -5   2  15      276.19      241.04     12.72 o 
  -4   2  15      442.14      472.44     15.14 o 
  -3   2  15       39.47       24.40      7.37 o 
  -2   2  15       46.88       51.55      7.36 o 
  -1   2  15      265.00      261.13     11.04 o 
   0   2  15       13.27       11.07      8.03 o 
   1   2  15       13.47        8.69      7.33 o 
   2   2  15      138.13      164.52     10.46 o 
   3   2  15      183.33      154.33     11.22 o 
   4   2  15       85.74       83.47      9.72 o 
   5   2  15        0.41        7.79      8.22 o 
   6   2  15       14.13       17.68      8.41 o 
   7   2  15        5.46        3.61      8.43 o 
   8   2  15        0.03        0.74      7.82 o 
 -10   3  15       10.86       12.79      8.53 o 
  -9   3  15       52.94       63.39      9.46 o 
  -8   3  15        1.86        0.43      7.70 o 
  -7   3  15        8.02        0.87      8.32 o 
  -6   3  15        3.71        3.12      8.03 o 
  -5   3  15       49.37       31.69      8.15 o 
  -4   3  15      350.93      354.70     13.27 o 
  -3   3  15        3.79        8.73      8.73 o 
  -2   3  15       76.14       96.07      8.27 o 
  -1   3  15        1.98        8.26      8.26 o 
   0   3  15      171.31      163.34     13.10 o 
   1   3  15        8.02        3.68      7.36 o 
   2   3  15      498.16      506.08     15.99 o 
   3   3  15       73.32       96.55      9.88 o 
   4   3  15        9.34        0.00      7.93 o 
   5   3  15       34.15       23.23      8.60 o 
   6   3  15       41.44       45.40      9.58 o 
   7   3  15        1.49        8.31      8.71 o 
 -10   4  15        1.83        7.23      9.14 o 
  -9   4  15        1.08        8.53      8.53 o 
  -8   4  15        0.02        5.50      8.03 o 
  -7   4  15        0.10        6.96      7.82 o 
  -6   4  15      101.70       87.25     10.18 o 
  -5   4  15        3.67        0.90      7.63 o 
  -4   4  15       48.85       47.22      8.63 o 
  -3   4  15       42.17       28.31      8.67 o 
  -2   4  15      158.09      191.10     10.52 o 
  -1   4  15        3.18        6.40      6.86 o 
   0   4  15       34.20       40.26      5.19 o 
   1   4  15        1.69       12.42      6.44 o 
   2   4  15      538.56      585.90     17.80 o 
   3   4  15      150.01      153.44     12.09 o 
   4   4  15        2.39        2.19      8.72 o 
   5   4  15       36.87       44.52      9.33 o 
   6   4  15        2.51        8.57      8.16 o 
   7   4  15        4.96        1.94      8.87 o 
  -9   5  15        4.23        6.74      9.12 o 
  -8   5  15        2.81        2.09      7.89 o 
  -7   5  15        0.26        7.70      7.70 o 
  -6   5  15       13.07       17.03      8.29 o 
  -5   5  15      153.80      161.26     11.08 o 
  -4   5  15       38.84       37.64      8.50 o 
  -3   5  15      137.34      138.09     10.83 o 
  -2   5  15       83.49       83.63      9.04 o 
  -1   5  15      101.90      110.83      8.60 o 
   0   5  15        8.11        5.31      5.31 o 
   1   5  15       35.93       41.19      8.24 o 
   2   5  15      108.49      107.52     10.44 o 
   3   5  15       51.70       48.22      9.29 o 
   4   5  15       20.68       10.72      9.00 o 
   5   5  15       15.50       23.58      9.93 o 
   6   5  15        1.54        3.56      8.31 o 
   7   5  15        7.78       11.88      7.79 o 
  -9   6  15       13.34       24.87      9.18 o 
  -8   6  15        0.20        2.03      8.48 o 
  -7   6  15        5.83       11.28      7.93 o 
  -6   6  15       11.27        8.54      8.97 o 
  -5   6  15       22.06       16.49      9.11 o 
  -4   6  15       17.14       14.48      8.33 o 
  -3   6  15       21.38       24.78      7.53 o 
  -2   6  15      174.25      161.64     11.10 o 
  -1   6  15        2.54        1.78      7.12 o 
   0   6  15       41.13       35.69      6.03 o 
   1   6  15       10.90        1.36      7.69 o 
   2   6  15        7.87        5.37      8.06 o 
   3   6  15        4.50        7.38      8.68 o 
   4   6  15        0.25        8.33      8.33 o 
   5   6  15       31.74       35.93      9.18 o 
   6   6  15        0.53        5.69      8.33 o 
  -8   7  15        1.49        8.14      7.75 o 
  -7   7  15        0.68        3.63      7.66 o 
  -6   7  15        0.05       12.84      7.86 o 
  -5   7  15       43.81       35.80      9.68 o 
  -4   7  15       12.67       32.84      8.09 o 
  -3   7  15       12.60       12.48      8.60 o 
  -2   7  15        0.44        3.88      7.35 o 
  -1   7  15       10.23        6.07      7.80 o 
   0   7  15       11.96       20.28     10.73 o 
   1   7  15        0.27        6.21      7.98 o 
   2   7  15        0.01        8.33      8.33 o 
   3   7  15        0.20        8.00      8.00 o 
   4   7  15        0.84       12.41      8.00 o 
   5   7  15       50.72       36.83      9.11 o 
   6   7  15        0.85        4.64      8.20 o 
  -8   8  15        0.05        0.73      8.79 o 
  -7   8  15        3.58        1.93      8.47 o 
  -6   8  15       10.35       15.09      8.34 o 
  -5   8  15       22.42       25.91      8.91 o 
  -4   8  15        8.18        0.82      8.20 o 
  -3   8  15       55.12       46.36      9.11 o 
  -2   8  15      119.59      121.53     10.41 o 
  -1   8  15       16.45        3.75      8.76 o 
   0   8  15      135.96      138.36      8.06 o 
   1   8  15        0.24        6.02      7.74 o 
   2   8  15        1.37        8.07      7.65 o 
   3   8  15        1.74        2.43      7.66 o 
   4   8  15        4.59        3.40      7.57 o 
   5   8  15        0.75        0.36      8.16 o 
  -7   9  15        0.25        4.69      8.30 o 
  -6   9  15       13.35       14.64      8.25 o 
  -5   9  15       17.54       18.43      8.45 o 
  -4   9  15        5.40        6.62      8.57 o 
  -3   9  15        0.05        8.25      8.25 o 
  -2   9  15       88.82       78.21      9.48 o 
  -1   9  15       62.95       52.71      9.51 o 
   0   9  15        0.24        5.41      6.06 o 
   1   9  15       11.91       11.09      8.63 o 
   2   9  15        1.05       10.97      8.12 o 
   3   9  15        0.31        1.91      7.99 o 
   4   9  15        2.37       14.74      7.02 o 
  -5  10  15        0.05        8.24      8.24 o 
  -4  10  15       35.80       21.11      9.10 o 
  -3  10  15        0.01        6.24      8.43 o 
  -2  10  15        5.35       10.68      8.84 o 
  -1  10  15       25.06       18.83      9.23 o 
   0  10  15        0.72        3.10     10.09 o 
   1  10  15        2.63        0.77      8.47 o 
   2  10  15        1.29       14.09      8.38 o 
   3  10  15        2.27        1.05      8.07 o 
  -3  11  15       12.02        3.36      8.06 o 
  -2  11  15       19.73       18.83      7.73 o 
  -1  11  15        2.25       15.80      7.72 o 
   0  11  15       13.28       17.49      5.88 o 
 -10   0  16        0.29       10.89      7.88 o 
  -8   0  16       43.28       50.96      9.19 o 
  -6   0  16      329.70      352.78     14.13 o 
  -4   0  16        0.00        6.38      7.28 o 
  -2   0  16      396.05      421.75     14.22 o 
   0   0  16      598.45      671.99     20.20 o 
   2   0  16      472.63      466.83     15.09 o 
   4   0  16       11.86        6.02      8.16 o 
   6   0  16       12.75       10.19      8.14 o 
 -10   1  16        2.83        4.18      7.97 o 
  -9   1  16        3.47       11.72      7.67 o 
  -8   1  16       32.43       26.57      9.28 o 
  -7   1  16      136.51      126.92     10.43 o 
  -6   1  16       29.58       43.56      8.89 o 
  -5   1  16      161.93      181.52     11.32 o 
  -4   1  16      407.43      414.59     14.67 o 
  -3   1  16        8.95        2.31      7.83 o 
  -2   1  16      133.80      144.44     10.15 o 
  -1   1  16        7.23        9.66      7.36 o 
   0   1  16       14.35       12.85      5.65 o 
   1   1  16      227.85      227.71     11.80 o 
   2   1  16      251.17      262.64     12.56 o 
   3   1  16      282.79      299.82     13.24 o 
   4   1  16        4.09        6.51      7.80 o 
   5   1  16       37.15       25.44      9.33 o 
   6   1  16      124.15      127.46     11.48 o 
   7   1  16        2.12        3.49      8.15 o 
 -10   2  16        0.04        8.73      8.73 o 
  -9   2  16       12.36        2.43      8.50 o 
  -8   2  16       38.62       31.25      8.87 o 
  -7   2  16        0.51        0.00      8.26 o 
  -6   2  16      119.31      121.96     10.68 o 
  -5   2  16        1.68        1.82      8.15 o 
  -4   2  16      137.09      112.34     10.55 o 
  -3   2  16       77.90       85.36      9.22 o 
  -2   2  16        1.51        1.39      6.94 o 
  -1   2  16        8.08       10.60     10.60 o 
   0   2  16        1.54        4.59      4.54 o 
   1   2  16       69.82       67.51      8.67 o 
   2   2  16       19.86        9.01      8.11 o 
   3   2  16      179.23      203.57     11.53 o 
   4   2  16       24.53       18.25      8.69 o 
   5   2  16        1.74        1.70      7.63 o 
   6   2  16        0.15        1.64      8.17 o 
   7   2  16        8.94        7.71      8.87 o 
 -10   3  16        0.03        1.13      8.64 o 
  -9   3  16        8.63        6.03      9.23 o 
  -8   3  16        1.25        6.31      7.57 o 
  -7   3  16        7.38        3.46      8.65 o 
  -6   3  16        2.46        5.31      7.97 o 
  -5   3  16       39.60       26.12      9.00 o 
  -4   3  16        0.30        8.21      8.21 o 
  -3   3  16      443.73      485.62     15.64 o 
  -2   3  16      197.36      211.32     11.51 o 
  -1   3  16       47.95       52.43      7.81 o 
   0   3  16       13.67        1.37      8.50 o 
   1   3  16       21.42        2.29      7.76 o 
   2   3  16       34.22       33.41      9.03 o 
   3   3  16      122.36      130.72     10.63 o 
   4   3  16        1.52        8.65      8.21 o 
   5   3  16       28.71       45.81      9.66 o 
   6   3  16       46.06       47.63      9.28 o 
   7   3  16        2.05        8.73      8.73 o 
  -9   4  16       34.32       36.35      9.48 o 
  -8   4  16        6.27        8.28      8.28 o 
  -7   4  16        0.40        6.42      7.70 o 
  -6   4  16       28.43       29.32      8.31 o 
  -5   4  16        0.99       11.58      7.13 o 
  -4   4  16       49.80       52.35      9.93 o 
  -3   4  16      597.64      577.62     17.32 o 
  -2   4  16        8.08        8.21      8.21 o 
  -1   4  16        0.46        2.73      7.30 o 
   0   4  16        1.47        1.14      4.85 o 
   1   4  16       68.00       62.46      9.11 o 
   2   4  16        2.49        8.55      8.55 o 
   3   4  16       82.60       82.32     10.12 o 
   4   4  16      139.71      147.13     12.41 o 
   5   4  16       47.45       48.75     10.33 o 
   6   4  16        2.88       12.63      8.68 o 
   7   4  16        5.89       18.81      8.12 o 
  -9   5  16        0.44        1.93      8.84 o 
  -8   5  16        2.25        7.69      7.69 o 
  -7   5  16        6.69        2.52      7.96 o 
  -6   5  16        7.54       11.17      8.16 o 
  -5   5  16        0.42        0.44      8.30 o 
  -4   5  16       81.69       95.38     11.09 o 
  -3   5  16       73.71       75.65     10.29 o 
  -2   5  16       19.61       13.47      7.63 o 
  -1   5  16       58.56       58.56      8.11 o 
   0   5  16        2.95        9.49      5.11 o 
   1   5  16        6.81        8.58      7.68 o 
   2   5  16       67.78       58.01      9.37 o 
   3   5  16      237.54      280.98     13.89 o 
   4   5  16        0.17        2.10      9.22 o 
   5   5  16       13.04       12.06      8.84 o 
   6   5  16       43.59       43.84      9.91 o 
  -8   6  16        6.58       16.07      7.83 o 
  -7   6  16        0.01        2.85      7.74 o 
  -6   6  16       54.84       53.99      9.21 o 
  -5   6  16        4.17        6.83      8.53 o 
  -4   6  16       47.39       32.03      9.52 o 
  -3   6  16       50.94       75.17      9.18 o 
  -2   6  16        3.86        2.21      7.91 o 
  -1   6  16       13.86        5.29      7.94 o 
   0   6  16       22.07       16.65      5.65 o 
   1   6  16       96.91      113.12     10.24 o 
   2   6  16      166.32      164.66     12.73 o 
   3   6  16       21.68       19.94      9.34 o 
   4   6  16        6.38        6.91      8.93 o 
   5   6  16       60.72       53.30     10.43 o 
   6   6  16        1.82        3.99      8.35 o 
  -8   7  16       11.92        1.12      8.61 o 
  -7   7  16        3.78       15.67      8.62 o 
  -6   7  16       11.72       11.70      8.47 o 
  -5   7  16        4.98        0.82      8.65 o 
  -4   7  16       31.74       46.01      8.36 o 
  -3   7  16       42.81       49.46      8.88 o 
  -2   7  16       38.76       53.19      8.93 o 
  -1   7  16        0.79       19.67      7.27 o 
   0   7  16       59.50       69.52     12.31 o 
   1   7  16        2.23        7.82      7.39 o 
   2   7  16        0.08        8.55      8.55 o 
   3   7  16        6.39        2.87      8.20 o 
   4   7  16       10.63        8.93      7.38 o 
   5   7  16       33.46       15.72      9.14 o 
  -7   8  16       13.04       23.02      8.91 o 
  -6   8  16        0.01        8.46      8.46 o 
  -5   8  16       16.03       20.07      8.66 o 
  -4   8  16        0.00        0.40      7.20 o 
  -3   8  16        3.33        2.83      8.08 o 
  -2   8  16        0.46        3.66      8.14 o 
  -1   8  16       73.73       58.57      9.01 o 
   0   8  16        1.38        4.02      6.00 o 
   1   8  16        0.03       13.40      8.37 o 
   2   8  16        0.13        5.77      8.23 o 
   3   8  16        2.33       14.47      7.43 o 
   4   8  16        2.60        9.50      8.04 o 
  -6   9  16        4.52       10.10      8.29 o 
  -5   9  16        6.05       13.70      8.15 o 
  -4   9  16       54.41       58.76      9.42 o 
  -3   9  16       67.83       67.41      9.91 o 
  -2   9  16       28.80       42.96      8.44 o 
  -1   9  16        0.39        8.49      8.49 o 
   0   9  16        4.43        6.37      6.37 o 
   1   9  16       15.41       17.89      8.35 o 
   2   9  16        1.63       12.88      7.81 o 
   3   9  16       10.04       17.22      7.69 o 
  -4  10  16        0.28        0.00      8.02 o 
  -3  10  16       61.41       47.60     10.23 o 
  -2  10  16       33.33       35.83      9.22 o 
  -1  10  16       82.18       79.21      9.99 o 
   0  10  16        2.38        3.21      9.05 o 
   1  10  16       42.50       46.23      9.61 o 
   2  10  16        3.21       19.98      7.99 o 
  -9   0  17        0.85        0.78      7.44 o 
  -7   0  17        5.35        4.27      8.11 o 
  -5   0  17       28.73       46.76      8.99 o 
  -3   0  17       17.47        7.36      8.28 o 
  -1   0  17      273.85      259.67     11.91 o 
   1   0  17      175.57      167.53     11.62 o 
   3   0  17        3.60        0.86      7.33 o 
   5   0  17        0.05        7.78      6.97 o 
   7   0  17        8.86        3.31      7.74 o 
 -10   1  17        0.00        1.48      7.72 o 
  -9   1  17        4.50        2.37      7.88 o 
  -8   1  17       14.01        4.97      8.70 o 
  -7   1  17       13.04       16.34      8.59 o 
  -6   1  17       33.73       48.18      8.39 o 
  -5   1  17       59.84       65.02      9.94 o 
  -4   1  17       67.32       39.41     10.09 o 
  -3   1  17      159.16      176.53     11.09 o 
  -2   1  17      263.89      289.66     13.41 o 
  -1   1  17      150.73      160.24     11.51 o 
   0   1  17       57.27       53.29      6.29 o 
   1   1  17        7.54        4.05      8.11 o 
   2   1  17       26.36       32.36      8.41 o 
   3   1  17        4.06       13.47      7.39 o 
   4   1  17        1.23        1.70      7.23 o 
   5   1  17       16.81       16.91      8.24 o 
   6   1  17        0.18        4.74      8.29 o 
   7   1  17        4.06        0.00      8.51 o 
 -10   2  17        1.22        0.37      8.44 o 
  -9   2  17        0.48        8.67      8.67 o 
  -8   2  17        9.01        2.08      8.69 o 
  -7   2  17       14.25        9.87      8.15 o 
  -6   2  17       85.39       85.14     10.14 o 
  -5   2  17      120.10      107.69     10.81 o 
  -4   2  17        1.02        4.11      7.77 o 
  -3   2  17       21.43       11.07      8.75 o 
  -2   2  17       19.74       24.48      7.39 o 
  -1   2  17       25.64       19.35      8.29 o 
   0   2  17        8.62       14.97      7.77 o 
   1   2  17       35.50       39.37      8.14 o 
   2   2  17      113.26      126.01     10.25 o 
   3   2  17       17.87        3.49      8.28 o 
   4   2  17        0.39        3.40      7.23 o 
   5   2  17       18.08       26.34      8.23 o 
   6   2  17       38.47       31.86      9.84 o 
   7   2  17        0.42        0.37      7.72 o 
  -9   3  17        0.99        5.07      7.79 o 
  -8   3  17        5.13        2.47      7.79 o 
  -7   3  17        4.57        8.51      8.51 o 
  -6   3  17        0.65        7.44      7.44 o 
  -5   3  17       81.09       98.28      9.83 o 
  -4   3  17       73.38       60.33      9.52 o 
  -3   3  17       16.82       18.76      8.69 o 
  -2   3  17       13.89        9.64      7.35 o 
  -1   3  17        1.28        7.79      7.79 o 
   0   3  17        0.81        1.60      5.16 o 
   1   3  17       85.29       89.57      9.50 o 
   2   3  17      110.19      109.03     10.68 o 
   3   3  17       22.94       10.43      8.69 o 
   4   3  17        8.38        3.79      8.02 o 
   5   3  17        0.71        8.96      8.14 o 
   6   3  17       12.10        5.04      8.91 o 
  -9   4  17        0.77        3.43      8.41 o 
  -8   4  17        5.67        3.62      7.66 o 
  -7   4  17        0.08        2.93      7.95 o 
  -6   4  17       21.92       14.64      8.61 o 
  -5   4  17       95.36       83.18     10.56 o 
  -4   4  17      124.03      118.96     11.63 o 
  -3   4  17       31.19       32.98      9.94 o 
  -2   4  17       24.77       27.68      8.61 o 
  -1   4  17       74.60       72.67      9.54 o 
   0   4  17        9.77       14.47      5.42 o 
   1   4  17       56.95       45.89      9.45 o 
   2   4  17       68.09       80.48      9.73 o 
   3   4  17       66.00       49.08     10.33 o 
   4   4  17      119.38      142.37     12.08 o 
   5   4  17        0.25        2.00      8.79 o 
   6   4  17        3.63        0.38      9.45 o 
  -9   5  17        0.16        8.15      8.15 o 
  -8   5  17        1.04        0.00      7.85 o 
  -7   5  17        0.02        0.00      7.76 o 
  -6   5  17       53.60       64.01      8.84 o 
  -5   5  17       31.07       27.55      8.60 o 
  -4   5  17       96.25       97.61     11.39 o 
  -3   5  17        5.25        1.78      8.40 o 
  -2   5  17       17.84       21.82      7.57 o 
  -1   5  17        2.21        7.60      7.60 o 
   0   5  17       14.49       11.40     10.50 o 
   1   5  17      124.14      142.71     11.12 o 
   2   5  17        7.51        2.19      9.17 o 
   3   5  17       15.25        9.73      9.73 o 
   4   5  17       20.41       39.00      8.94 o 
   5   5  17       19.22       23.22      9.29 o 
   6   5  17        7.81        2.54      8.73 o 
  -8   6  17        0.34       15.12      7.94 o 
  -7   6  17        8.46       15.03      7.52 o 
  -6   6  17        0.68        4.08      8.16 o 
  -5   6  17        2.08        3.75      8.77 o 
  -4   6  17       92.35      117.26     10.62 o 
  -3   6  17        0.61        6.02      7.74 o 
  -2   6  17        9.29       14.73      7.80 o 
  -1   6  17       43.61       61.84      8.70 o 
   0   6  17        8.18        7.23      8.74 o 
   1   6  17       17.04       12.21      8.27 o 
   2   6  17        5.91        4.27      8.54 o 
   3   6  17       10.50        9.06      9.06 o 
   4   6  17        0.07        9.41      9.41 o 
   5   6  17        5.03        0.00      8.89 o 
  -7   7  17       20.30       13.22      9.07 o 
  -6   7  17        1.86        3.91      8.61 o 
  -5   7  17        0.00        5.61      8.01 o 
  -4   7  17        3.92        2.45      7.75 o 
  -3   7  17       15.43        2.08      7.85 o 
  -2   7  17        0.02        8.34      8.34 o 
  -1   7  17       37.47       44.11      8.40 o 
   0   7  17       52.92       56.38      6.86 o 
   1   7  17        3.47        5.07      8.45 o 
   2   7  17       10.86        5.38      9.11 o 
   3   7  17        2.75        9.10      8.71 o 
   4   7  17        3.57        1.50      8.58 o 
  -6   8  17       12.10       22.58      8.88 o 
  -5   8  17       72.67       71.87      9.89 o 
  -4   8  17        6.24       13.94      8.52 o 
  -3   8  17        2.66        2.75      7.85 o 
  -2   8  17       13.37       22.22      8.73 o 
  -1   8  17        3.37        2.80      8.80 o 
   0   8  17        3.55        5.85      5.85 o 
   1   8  17       29.58       40.92      8.92 o 
   2   8  17        3.73       11.09      7.92 o 
   3   8  17       13.49        9.00      9.00 o 
  -5   9  17        0.51        4.97      7.81 o 
  -4   9  17       19.76       21.37      8.32 o 
  -3   9  17       16.07       20.93      8.44 o 
  -2   9  17       12.60        0.37      9.27 o 
  -1   9  17        0.32        7.11      7.86 o 
   0   9  17       16.84       17.21      7.59 o 
   1   9  17        0.61        4.20      7.63 o 
   2   9  17        0.00        9.68      8.20 o 
  -3  10  17        0.40       10.10      8.41 o 
  -2  10  17       23.50       37.71      7.81 o 
  -1  10  17        6.52        4.45      8.22 o 
   0  10  17        4.07        2.09      5.91 o 
  -8   0  18        0.03       11.31      8.07 o 
  -6   0  18      218.55      215.31     13.54 o 
  -4   0  18      463.16      470.13     16.43 o 
  -2   0  18      266.88      273.92     12.89 o 
   0   0  18        3.54        0.60      7.63 o 
   2   0  18      161.57      161.96     12.13 o 
   4   0  18       10.72        9.44      7.79 o 
   6   0  18       15.66       21.80      8.64 o 
  -9   1  18        0.18        8.81      8.81 o 
  -8   1  18        0.42        4.05      8.52 o 
  -7   1  18        1.43        2.54      8.03 o 
  -6   1  18       11.06        3.93      8.75 o 
  -5   1  18       24.17       25.57      8.97 o 
  -4   1  18       64.13       66.22      9.59 o 
  -3   1  18        0.02        7.83      7.83 o 
  -2   1  18       22.99       28.61      8.31 o 
  -1   1  18        2.24       10.10     10.10 o 
   0   1  18        9.12        9.98      9.98 o 
   1   1  18      194.65      187.70     12.05 o 
   2   1  18       33.57       32.73      9.16 o 
   3   1  18        1.25        1.28      8.08 o 
   4   1  18        0.31        3.71      7.45 o 
   5   1  18        0.59       15.12      7.56 o 
   6   1  18        6.51        1.89      8.30 o 
  -9   2  18        2.49        4.57      8.40 o 
  -8   2  18        0.73        8.89      8.89 o 
  -7   2  18        2.13        2.53      8.85 o 
  -6   2  18        0.16        8.70      8.70 o 
  -5   2  18       17.54       25.44      8.92 o 
  -4   2  18       49.67       49.53      9.08 o 
  -3   2  18       28.01       16.07      8.72 o 
  -2   2  18        2.16        1.38      7.37 o 
  -1   2  18       20.58       14.67      9.16 o 
   0   2  18       11.40        3.86      9.30 o 
   1   2  18        0.00        7.15      7.60 o 
   2   2  18        2.38        6.57      8.30 o 
   3   2  18        0.34        8.09      8.09 o 
   4   2  18       33.36       40.87      8.25 o 
   5   2  18        6.35        5.55      7.93 o 
   6   2  18        3.94        1.51      8.62 o 
  -9   3  18        2.97        0.38      8.65 o 
  -8   3  18        5.54       12.77      8.38 o 
  -7   3  18        5.36       17.90      8.32 o 
  -6   3  18       34.50       29.68      9.03 o 
  -5   3  18        0.57        6.18      8.37 o 
  -4   3  18        5.45        2.69      8.98 o 
  -3   3  18        2.99        3.64      8.18 o 
  -2   3  18       40.97       32.85      8.66 o 
  -1   3  18        3.70        0.91      7.73 o 
   0   3  18        0.76        4.59      5.27 o 
   1   3  18       56.64       53.89      8.90 o 
   2   3  18        6.54       11.33      8.71 o 
   3   3  18       65.36       54.23      9.74 o 
   4   3  18        0.01       11.86      8.18 o 
   5   3  18       11.04        6.26      9.00 o 
   6   3  18        0.39        8.48      8.48 o 
  -9   4  18        0.36        6.25      8.45 o 
  -8   4  18        3.49        4.30      8.59 o 
  -7   4  18        1.95        8.57      8.57 o 
  -6   4  18        0.00        6.34      8.43 o 
  -5   4  18        7.59       16.02      8.65 o 
  -4   4  18      110.19       86.93     11.48 o 
  -3   4  18        9.63       13.85      8.04 o 
  -2   4  18        0.32        2.69      7.63 o 
  -1   4  18        1.50        8.98      8.98 o 
   0   4  18       91.20       96.40      7.60 o 
   1   4  18       64.69       80.78      9.71 o 
   2   4  18       46.97       61.74     10.36 o 
   3   4  18       14.76        8.36      9.20 o 
   4   4  18      113.28      131.84     12.06 o 
   5   4  18        3.95        5.36      9.18 o 
  -8   5  18        1.54        9.84      8.33 o 
  -7   5  18        1.10        7.54      8.33 o 
  -6   5  18        8.67        9.85      8.62 o 
  -5   5  18      130.15      140.36     11.80 o 
  -4   5  18       86.76       79.53     10.32 o 
  -3   5  18        7.94       29.19      7.84 o 
  -2   5  18       42.90       51.39      9.22 o 
  -1   5  18       43.26       37.87      9.25 o 
   0   5  18       12.76       12.73      5.90 o 
   1   5  18      100.20       85.15     11.30 o 
   2   5  18        0.28        8.91      8.91 o 
   3   5  18      116.73      127.29     11.87 o 
   4   5  18        0.20        0.39      9.38 o 
   5   5  18        7.37       15.14      8.49 o 
  -7   6  18        0.07        0.38      7.63 o 
  -6   6  18       19.76        9.09      8.70 o 
  -5   6  18        0.02        0.00      8.54 o 
  -4   6  18       11.88        7.48      8.71 o 
  -3   6  18       42.72       34.97      8.42 o 
  -2   6  18       30.56       37.43      8.50 o 
  -1   6  18        3.73        8.11      7.69 o 
   0   6  18       23.15        7.99     14.32 o 
   1   6  18        0.01        8.47      8.47 o 
   2   6  18        0.35        9.92      8.26 o 
   3   6  18      119.58       84.42     11.10 o 
   4   6  18       20.75       35.65      9.01 o 
  -7   7  18        2.45       19.18      7.96 o 
  -6   7  18        1.10        5.66      8.66 o 
  -5   7  18       52.66       56.24      9.70 o 
  -4   7  18        0.28       13.47      7.92 o 
  -3   7  18        0.10        7.64      7.64 o 
  -2   7  18        6.89        6.11      7.73 o 
  -1   7  18        2.15       11.08      7.78 o 
   0   7  18        2.51       13.25      6.18 o 
   1   7  18       11.69        4.90      9.40 o 
   2   7  18       10.86       13.52      8.75 o 
   3   7  18       22.67        7.95      9.09 o 
   4   7  18        2.29        8.52      8.52 o 
  -6   8  18        7.80        9.19      8.49 o 
  -5   8  18        2.58        1.10      8.76 o 
  -4   8  18        1.55        9.33      7.84 o 
  -3   8  18       25.26       28.08      9.11 o 
  -2   8  18        2.98        2.69      8.45 o 
  -1   8  18        1.05        5.82      8.14 o 
   0   8  18       36.50       32.10     12.31 o 
   1   8  18        9.67       24.11      7.77 o 
   2   8  18        0.38       12.83      7.93 o 
  -4   9  18        0.98        8.30      8.30 o 
  -3   9  18        4.52        6.68      8.09 o 
  -2   9  18        0.52       17.47      8.19 o 
  -1   9  18        2.03        1.08      8.28 o 
   0   9  18        0.01        5.28      5.79 o 
   1   9  18       11.76       13.08      7.63 o 
  -9   0  19       28.59       16.59      8.85 o 
  -7   0  19      194.90      166.23     13.26 o 
  -5   0  19        6.19       22.65      7.99 o 
  -3   0  19      223.19      256.74     13.73 o 
  -1   0  19       18.90       13.14      8.15 o 
   1   0  19      415.09      457.78     17.00 o 
   3   0  19        1.85       12.75      7.81 o 
   5   0  19        3.20        0.76      7.95 o 
  -9   1  19        1.34        8.13      8.13 o 
  -8   1  19       17.09       12.64      9.07 o 
  -7   1  19       35.09       20.73      9.12 o 
  -6   1  19       18.59       13.35      9.48 o 
  -5   1  19        0.05        4.43      8.87 o 
  -4   1  19       28.50       28.07      9.05 o 
  -3   1  19       42.82       48.06      9.15 o 
  -2   1  19       13.07       11.46      8.70 o 
  -1   1  19       41.46       42.74     10.00 o 
   0   1  19      318.21      317.12     18.14 o 
   1   1  19        2.84        9.20      9.20 o 
   2   1  19       19.78        1.71      8.53 o 
   3   1  19       12.21        6.62      8.27 o 
   4   1  19        4.30        7.19      7.58 o 
   5   1  19        2.53        1.53      7.61 o 
  -9   2  19        0.35        1.10      8.81 o 
  -8   2  19        8.88       16.07      8.62 o 
  -7   2  19       16.24       24.69      8.64 o 
  -6   2  19        5.69        9.41      9.41 o 
  -5   2  19       16.29       19.36      9.24 o 
  -4   2  19       49.34       35.05      9.44 o 
  -3   2  19       19.01       40.01      7.72 o 
  -2   2  19        8.56        9.57      8.21 o 
  -1   2  19        0.41        9.06      9.06 o 
   0   2  19       85.48       64.68     14.54 o 
   1   2  19        0.17        6.58      7.46 o 
   2   2  19       10.18       19.21      8.10 o 
   3   2  19        6.67        0.42      7.85 o 
   4   2  19        2.43       15.50      7.56 o 
   5   2  19        3.48        1.90      8.33 o 
  -8   3  19        6.49        6.95      8.48 o 
  -7   3  19       10.59       11.35      8.51 o 
  -6   3  19        6.39        2.94      8.84 o 
  -5   3  19        1.00        0.44      8.23 o 
  -4   3  19       39.08       37.64      9.75 o 
  -3   3  19        1.46        6.74      8.52 o 
  -2   3  19        1.23        6.31      8.11 o 
  -1   3  19        0.55        1.35      8.08 o 
   0   3  19        0.26        5.80      5.80 o 
   1   3  19        2.98        8.27      8.27 o 
   2   3  19       24.48       24.60      9.33 o 
   3   3  19        0.38        8.60      8.60 o 
   4   3  19        3.36        5.50      9.03 o 
   5   3  19        4.03        6.34      8.56 o 
  -8   4  19        2.35        9.40      9.40 o 
  -7   4  19        0.51        1.99      8.30 o 
  -6   4  19        0.03        6.99      8.22 o 
  -5   4  19       19.84       31.77      9.32 o 
  -4   4  19        0.10        0.44      9.53 o 
  -3   4  19        3.72       12.31      7.91 o 
  -2   4  19       14.50       28.31      7.96 o 
  -1   4  19        0.78        8.39      8.39 o 
   0   4  19       23.92       35.55      7.45 o 
   1   4  19       12.24        9.89      9.04 o 
   2   4  19        4.13        1.26      8.79 o 
   3   4  19        4.58        1.21      8.46 o 
   4   4  19       45.05       61.91      9.61 o 
   5   4  19       70.32       92.48     10.52 o 
  -7   5  19        1.01        8.02      8.02 o 
  -6   5  19        0.31        4.77      7.95 o 
  -5   5  19       26.88        2.46     10.26 o 
  -4   5  19       13.49       22.26      8.82 o 
  -3   5  19       23.00       16.65      8.53 o 
  -2   5  19        6.04        0.86      8.17 o 
  -1   5  19       40.51       20.70      9.06 o 
   0   5  19       76.81       75.73      7.58 o 
   1   5  19        6.29        9.27      8.42 o 
   2   5  19       18.77       21.29      9.01 o 
   3   5  19       50.64       60.05     10.20 o 
   4   5  19       20.89       16.00     10.05 o 
  -7   6  19        0.63        8.76      8.76 o 
  -6   6  19        0.01        8.76      8.76 o 
  -5   6  19        0.74        3.93      7.86 o 
  -4   6  19        0.87        8.87      8.06 o 
  -3   6  19        9.51       12.72      8.62 o 
  -2   6  19        8.41        9.54      7.87 o 
  -1   6  19       19.69       29.58      8.33 o 
   0   6  19       12.37       16.20      5.87 o 
   1   6  19       95.25       98.55     11.04 o 
   2   6  19       31.48       32.09      9.51 o 
   3   6  19        5.69       12.10      8.68 o 
  -6   7  19       53.01       48.30     10.09 o 
  -5   7  19       21.86        3.35      8.57 o 
  -4   7  19        1.65        2.67      8.41 o 
  -3   7  19        8.46        1.17      7.79 o 
  -2   7  19        1.08        8.29      8.29 o 
  -1   7  19        7.80        9.94      8.75 o 
   0   7  19        0.01        0.99      6.18 o 
   1   7  19       14.35        3.13      9.01 o 
   2   7  19        3.53        5.30      8.33 o 
   3   7  19        2.04        0.72      7.89 o 
  -5   8  19        0.02        8.70      8.70 o 
  -4   8  19        0.04        5.00      7.86 o 
  -3   8  19       20.00       17.13      8.75 o 
  -2   8  19        0.16       11.84      7.76 o 
  -1   8  19        0.01        5.97      8.21 o 
   0   8  19        2.42        1.21      6.22 o 
   1   8  19        3.71        8.50      8.50 o 
  -8   0  20        9.20       17.55      8.40 o 
  -6   0  20       14.74       10.57      9.30 o 
  -4   0  20       80.70       65.28     12.52 o 
  -2   0  20        1.33        2.70      8.13 o 
   0   0  20       74.82       86.87      8.50 o 
   2   0  20       50.73       34.23      9.48 o 
   4   0  20       29.33       23.17      9.11 o 
  -8   1  20        3.02        6.49      8.77 o 
  -7   1  20        0.05        3.63      8.88 o 
  -6   1  20        9.11       17.30      9.28 o 
  -5   1  20        1.79        6.55      9.16 o 
  -4   1  20       40.69       49.52      8.92 o 
  -3   1  20        7.81        5.87      8.57 o 
  -2   1  20       41.13       18.97      9.49 o 
  -1   1  20       63.15       54.13     11.19 o 
   0   1  20      146.01      138.99      9.94 o 
   1   1  20       33.15       27.82      9.84 o 
   2   1  20       26.38       21.56      9.12 o 
   3   1  20       12.32       14.36      8.38 o 
   4   1  20        0.89        0.00      7.63 o 
   5   1  20       18.20       12.95      8.27 o 
  -8   2  20       31.05       20.01      9.44 o 
  -7   2  20       30.65       18.37      9.58 o 
  -6   2  20       44.31       29.21     10.01 o 
  -5   2  20       60.71       44.00     10.35 o 
  -4   2  20       24.56        9.27      9.27 o 
  -3   2  20        0.06        7.16      8.49 o 
  -2   2  20        9.00        2.68      8.97 o 
  -1   2  20       26.63       26.72      9.35 o 
   0   2  20       10.60        1.55      9.85 o 
   1   2  20       13.48        0.43      8.97 o 
   2   2  20        2.23        1.24      8.68 o 
   3   2  20       10.81        4.37      8.75 o 
   4   2  20        2.03        4.93      8.34 o 
  -8   3  20        1.40        7.03      8.50 o 
  -7   3  20        4.18        5.48      8.22 o 
  -6   3  20       11.63       11.46      9.01 o 
  -5   3  20       56.85       57.58      9.73 o 
  -4   3  20        5.23        1.74      8.67 o 
  -3   3  20        3.69       13.20      8.36 o 
  -2   3  20       18.75       15.04      8.40 o 
  -1   3  20       25.67       12.33      9.68 o 
   0   3  20       11.25        8.88      6.29 o 
   1   3  20       64.00       73.65     10.16 o 
   2   3  20        6.53        6.15      9.01 o 
   3   3  20        1.34        6.68      8.25 o 
   4   3  20        4.20        7.47      8.59 o 
  -7   4  20        9.34        4.56      8.75 o 
  -6   4  20        2.68        5.17      7.95 o 
  -5   4  20        7.18        2.07      8.23 o 
  -4   4  20        0.62        3.38      8.87 o 
  -3   4  20       35.02       45.11      8.59 o 
  -2   4  20        0.51        9.09      9.09 o 
  -1   4  20        9.40        2.58      8.63 o 
   0   4  20        0.22        0.43      5.72 o 
   1   4  20       21.95       30.79      9.16 o 
   2   4  20       48.50       61.54      9.25 o 
   3   4  20        3.89       18.46      7.69 o 
   4   4  20        2.47        6.92      8.73 o 
  -7   5  20        0.63        1.10      8.41 o 
  -6   5  20       18.63        9.96      9.19 o 
  -5   5  20        4.98        1.19      9.13 o 
  -4   5  20       23.99        8.97      8.97 o 
  -3   5  20        1.70        7.06      8.30 o 
  -2   5  20        0.23        1.26      7.96 o 
  -1   5  20       19.42       19.29      9.22 o 
   0   5  20        0.00        6.62      9.13 o 
   1   5  20        0.14        8.11      8.92 o 
   2   5  20       12.27       25.04      9.00 o 
   3   5  20        0.18        6.34      9.32 o 
  -6   6  20        0.03        5.47      8.38 o 
  -5   6  20        4.41        9.08      8.32 o 
  -4   6  20        1.94       24.90      7.78 o 
  -3   6  20        0.42        8.33      8.33 o 
  -2   6  20        2.50        3.21      8.03 o 
  -1   6  20       22.47       24.16      8.46 o 
   0   6  20       16.55        1.67      6.48 o 
   1   6  20        6.30        0.00      8.99 o 
   2   6  20       23.31       23.33      9.41 o 
  -5   7  20       21.26       15.65      9.24 o 
  -4   7  20        0.21        1.47      8.06 o 
  -3   7  20        2.34        1.50      7.86 o 
  -2   7  20       12.40       16.33      7.97 o 
  -1   7  20       18.13        4.96      9.16 o 
   0   7  20       25.89       28.68      6.45 o 
   1   7  20        0.04       12.28      8.18 o 
  -2   8  20        7.96        4.23      8.82 o 
  -1   8  20       18.97        7.12      9.61 o 
  -7   0  21       98.72       98.66     11.74 o 
  -5   0  21      119.31      115.41     12.40 o 
  -3   0  21       58.23       46.52     11.08 o 
  -1   0  21       10.44       19.20      8.72 o 
   1   0  21       12.79        0.82      9.09 o 
   3   0  21        8.19       23.55      7.97 o 
  -7   1  21        1.65        5.85      8.96 o 
  -6   1  21       81.28       86.06     11.48 o 
  -5   1  21       22.72       13.18     10.21 o 
  -4   1  21       35.41       21.81     10.03 o 
  -3   1  21        3.23        5.30      8.39 o 
  -2   1  21       30.73       28.28      9.28 o 
  -1   1  21        4.49       10.48     10.48 o 
   0   1  21       51.25       54.33      8.14 o 
   1   1  21        8.01       16.16      8.70 o 
   2   1  21       41.78       41.87      9.17 o 
   3   1  21        1.40        3.05      7.62 o 
   4   1  21       10.38        3.97      8.65 o 
  -7   2  21        5.33        9.23      9.23 o 
  -6   2  21       26.44       14.54      9.70 o 
  -5   2  21        5.53        3.77      9.24 o 
  -4   2  21        3.89        5.17      8.61 o 
  -3   2  21       17.90       15.30      9.18 o 
  -2   2  21        0.17        4.82      7.45 o 
  -1   2  21        0.14        8.67      8.67 o 
   0   2  21       31.92       37.51      6.76 o 
   1   2  21        0.51        8.24      8.24 o 
   2   2  21       25.77       21.83      9.12 o 
   3   2  21        1.49        1.14      8.71 o 
   4   2  21        1.61        7.87      8.22 o 
  -7   3  21        8.33        1.89      8.26 o 
  -6   3  21        9.84        3.95      9.08 o 
  -5   3  21        0.00        0.82      9.03 o 
  -4   3  21        0.01        2.53      8.43 o 
  -3   3  21       18.58       18.01      9.00 o 
  -2   3  21       17.41       25.84      8.61 o 
  -1   3  21        2.55       10.69      8.98 o 
   0   3  21        3.34        4.19      6.08 o 
   1   3  21        5.74        8.96      8.96 o 
   2   3  21        3.57       12.14      8.62 o 
   3   3  21       14.00       11.19      8.95 o 
  -6   4  21        3.36        3.82      8.02 o 
  -5   4  21        5.91        2.39      8.35 o 
  -4   4  21        5.45        9.00      9.00 o 
  -3   4  21        5.68        0.42      8.75 o 
  -2   4  21        2.52        0.84      8.81 o 
  -1   4  21        5.97        2.92      7.92 o 
   0   4  21        4.37        8.62      6.24 o 
   1   4  21        2.34        2.00      8.37 o 
   2   4  21        1.49       11.87      8.42 o 
   3   4  21        7.12        4.35      8.72 o 
  -6   5  21        2.00        1.10      8.41 o 
  -5   5  21       11.37       14.48      8.00 o 
  -4   5  21        0.63        1.58      7.85 o 
  -3   5  21        0.36       11.23      7.62 o 
  -2   5  21       11.76       15.38      8.09 o 
  -1   5  21        0.06        8.88      8.88 o 
   0   5  21        1.94        9.23     13.92 o 
   1   5  21       87.65      106.68     10.82 o 
   2   5  21       30.35       28.13      9.62 o 
  -5   6  21        3.41        6.85      8.29 o 
  -4   6  21        1.85       20.85      7.82 o 
  -3   6  21        6.69        0.38      8.75 o 
  -2   6  21        1.03        6.17      7.70 o 
  -1   6  21        5.92       18.12      8.48 o 
   0   6  21       38.98       33.50     10.28 o 
   1   6  21       10.28        3.70      9.25 o 
  -3   7  21        8.19        8.55      8.19 o 
  -2   7  21        3.42        7.60      8.31 o 
  -1   7  21        2.55        6.54      8.34 o 
  -6   0  22        1.19        2.78      9.13 o 
  -4   0  22      117.28      116.53     12.76 o 
  -2   0  22        1.38        6.01      8.58 o 
   0   0  22        7.30        3.34      7.09 o 
   2   0  22        0.95        1.52      8.34 o 
  -7   1  22        8.35        9.33      9.33 o 
  -6   1  22        8.07        6.31      9.47 o 
  -5   1  22       40.98       53.89     10.69 o 
  -4   1  22        1.23        8.45      9.31 o 
  -3   1  22       69.51       78.46     11.15 o 
  -2   1  22        0.67        0.85      8.56 o 
  -1   1  22        0.95        9.72      9.72 o 
   0   1  22       36.18       33.43     14.62 o 
   1   1  22       12.87       10.72      8.74 o 
   2   1  22        9.63        4.55      8.35 o 
   3   1  22        1.82        2.16      7.56 o 
  -6   2  22        6.97        0.00      9.31 o 
  -5   2  22        3.22        5.26      8.50 o 
  -4   2  22        0.03        7.09      9.17 o 
  -3   2  22        0.01        6.35      8.46 o 
  -2   2  22       12.26       17.38      8.47 o 
  -1   2  22        5.67       23.03      7.95 o 
   0   2  22        0.24        3.90      7.36 o 
   1   2  22       21.64        5.52      9.07 o 
   2   2  22       15.01       15.45      9.04 o 
  -6   3  22       12.16       13.98      8.31 o 
  -5   3  22        0.99        8.28      8.68 o 
  -4   3  22        0.47        8.95      8.95 o 
  -3   3  22        1.20        2.89      7.85 o 
  -2   3  22        2.20        8.30      8.30 o 
  -1   3  22        0.84        4.52      9.05 o 
   0   3  22        4.15        0.00      5.97 o 
   1   3  22        0.09        5.04      8.54 o 
   2   3  22        8.57        5.92      8.15 o 
  -5   4  22        3.92        4.94      8.37 o 
  -4   4  22        8.35       16.50      8.64 o 
  -3   4  22        0.18        1.61      8.41 o 
  -2   4  22        2.22        4.43      8.46 o 
  -1   4  22       10.43        8.80      8.80 o 
   0   4  22        4.16        6.35      6.35 o 
   1   4  22       25.40       24.95      9.07 o 
  -4   5  22        2.16       17.99      7.50 o 
  -3   5  22       27.83       31.42      8.81 o 
  -2   5  22       16.99       21.66      8.89 o 
  -1   5  22        1.28        8.84      8.84 o 
   0   5  22       41.77       49.47      7.19 o 
   1   5  22        2.86        8.01      8.73 o 
  -2   6  22        0.52        6.59      8.41 o 
  -5   0  23       13.56       21.03      8.73 o 
  -3   0  23       49.13       34.76     10.35 o 
  -1   0  23        0.00        7.30      8.91 o 
   1   0  23       69.95       67.76      9.79 o 
  -5   1  23       17.84       13.78      9.05 o 
  -4   1  23        0.61        9.33      9.33 o 
  -3   1  23        0.44        0.42      9.06 o 
  -2   1  23        3.10        5.76      8.63 o 
  -1   1  23        3.12        8.90      9.30 o 
   0   1  23        4.74        7.08      7.08 o 
   1   1  23        2.03        4.89      8.65 o 
  -5   2  23        2.02        9.66      8.50 o 
  -4   2  23       16.01       28.71      9.17 o 
  -3   2  23        1.96        4.86      8.51 o 
  -2   2  23        6.93        5.68      8.92 o 
  -1   2  23        0.05        1.60      8.39 o 
   0   2  23        2.76        4.14      9.71 o 
   1   2  23        0.93        1.87      8.56 o 
  -4   3  23        3.67        1.95      9.31 o 
  -3   3  23        7.07        2.37      7.89 o 
  -2   3  23        0.03        1.99      7.53 o 
  -1   3  23       32.34       39.12      8.99 o 
   0   3  23        1.84        0.36      5.90 o 
  -3   4  23        0.02        0.76      8.75 o 
  -2   4  23        0.00        3.44      8.42 o 
  -1   4  23        0.51        3.78      7.95 o 
  -4   0  24       17.04        6.99      9.70 o 
  -2   0  24       15.24       16.83      9.39 o 
  -3   1  24        7.75       13.66      8.98 o 
  -2   1  24        3.23        5.45      8.95 o 
  -1   1  24       38.98       48.52      9.93 o 
  -2   2  24        1.62       16.87      8.43 o 
                                                 
